# Supplementary material for: Tricarbonylbis­(triphenyl­phosphane-κP)iridium(I) hexa­fluoridophosphate methanol monosolvate
Source: Acta Crystallogr Sect E Struct Rep Online. 2012 Aug 23;68(Pt 9):m1187–8. doi: 10.1107/S1600536812035593 (PMC3435607; doi:10.1107/S1600536812035593)
Supplement: Supplementary file 1 [file e-68-m1187-sup1.cif]

##############################################################################
#                                                                            #
# This CIF contains the data in a paper accepted for publication in          #
# Acta Crystallographica Section E. It conforms to the requirements of       #
# Notes for Authors for Acta Crystallographica Section E, and has been       #
# peer reviewed under the auspices of the IUCr Commission on Journals.       #
#                                                                            #
# Full details of the Crystallographic Information File format               #
# are given in the paper "The Crystallographic Information File (CIF):       #
# a New Standard Archive File for Crystallography" by S. R. Hall, F. H.      #
# Allen and I. D. Brown [Acta Cryst. (1991), A47, 655-685].                  #
#                                                                            #
# The current version of the core CIF dictionary is obtainable from          #
# ftp://ftp.iucr.org/pub/cif_core.dic.                                       #
#                                                                            #
# Software is freely available for graphical display of the structure(s)     #
# in this CIF. For information consult the CIF software page                 #
# http://www.iucr.org/resources/cif/software.                                #
#                                                                            #
# This file may be used for bona fide research purposes within the           #
# scientific community so long as proper attribution is given to the journal # 
# article from which it was obtained.                                        #
#                                                                            #
##############################################################################
data_global
_audit_creation_method     'WinGX routine CIF_UPDATE'
_audit_conform_dict_name     cif_core.dic
_audit_conform_dict_version     2.4
_journal_data_validation_number     ?
_journal_date_recd_electronic     2012-08-07
_journal_date_accepted     2012-08-13
_journal_name_full     'Acta Crystallographica, Section E'
_journal_year     2012
_journal_volume     68
_journal_issue      9
_journal_page_first     m1187
_journal_page_last     m1188
_journal_paper_category     QM
_journal_paper_doi     10.1107/S1600536812035593
_journal_coeditor_code     HB6932
_publ_contact_author_name     'Engelbrecht, Ilana'
_publ_contact_author_address
;
Department of Chemistry
University of the Free State
P.O. Box 339
Bloemfontein
9300
South Africa
;
_publ_contact_author_email     EngelbrechtI@ufs.ac.za
_publ_contact_author_fax     '+27(0)51 4012177'
_publ_contact_author_phone     '+27(0)51 4017035'
_publ_section_title
;
Tricarbonylbis(triphenylphosphane-\k<i>P</i>)iridium(I) hexafluoridophosphate
methanol monosolvate
;
loop_
    _publ_author_name
    _publ_author_address
    'Engelbrecht, Ilana'
;
Department of Chemistry
University of the Free State
PO Box 339
Bloemfontein
9300
South Africa
;
    'Visser, Hendrik G.'
;
Department of Chemistry
University of the Free State
PO Box 339
Bloemfontein
9300
South Africa
;
    'Roodt, Andreas'
;
Department of Chemistry
University of the Free State
PO Box 339
Bloemfontein
9300
South Africa
;
data_I
_audit_creation_method     'WinGX routine CIF_UPDATE'
_chemical_name_systematic
;
Tricarbonylbis(triphenylphosphane-\k<i>P</i>)iridium(I) hexafluoridophosphate
methanol monosolvate
;
_chemical_formula_moiety     'C39 H30 Ir O3 P2 +, F6 P =, C H4 O'
_chemical_formula_sum     'C40 H34 F6 Ir O4 P3'
_chemical_formula_iupac     '[Ir (C18 H15 P)2 (C O)3] P F6, C H4 O'
_chemical_formula_weight     977.80
_symmetry_cell_setting     monoclinic
_symmetry_space_group_name_H-M     'P 21/c  '
_symmetry_space_group_name_Hall     '-P 2ybc   '
loop_
    _symmetry_equiv_pos_as_xyz
    'x, y, z'
    '-x, y+1/2, -z+1/2'
    '-x, -y, -z'
    'x, -y-1/2, z-1/2'
_cell_length_a     16.487(5)
_cell_length_b     13.571(4)
_cell_length_c     20.903(5)
_cell_angle_alpha     90.000
_cell_angle_beta     125.297(5)
_cell_angle_gamma     90.000
_cell_volume     3817(2)
_cell_formula_units_Z     4
_cell_measurement_reflns_used     9817
_cell_measurement_theta_min     2.55
_cell_measurement_theta_max     28.30
_cell_measurement_temperature     100(2)
_exptl_crystal_description     'block'
_exptl_crystal_colour     'yellow'
_exptl_crystal_size_max     0.18
_exptl_crystal_size_mid     0.14
_exptl_crystal_size_min     0.06
_exptl_crystal_density_diffrn     1.701
_exptl_crystal_density_method     'not measured'
_exptl_crystal_F_000     1928
_exptl_absorpt_coefficient_mu     3.694
_exptl_absorpt_correction_type     multi-scan
_exptl_absorpt_process_details     '(SADABS; Bruker, 2008)'
_exptl_absorpt_correction_T_min     0.5561
_exptl_absorpt_correction_T_max     0.8088
_exptl_special_details
;
The intensity data were collected on a Bruker X8 ApexII 4 K Kappa CCD
diffractometer using an exposure time of ?? s/frame. A total of ??? frames
were collected with a frame width of 0.5\\ % covering up to \q = 28.0 \% with
99.9% completeness accomplished.
Spectroscopy data: ^1^H NMR (300 MHz, (CD~3~)~2~CO): \d = 7.5--7.8 (m, 30H).
^31^P NMR (121 MHz, (CD~3~)~2~CO): \d = -1.6 (<i>s</i>), -143.0 (m, PF~6~).
\n(CO): 1989, 2008, 2025 cm^-1^.
;
_diffrn_ambient_temperature     100(2)
_diffrn_radiation_type     MoK\a
_diffrn_radiation_wavelength     0.71069
_diffrn_radiation_monochromator     graphite
_diffrn_measurement_device_type     'Bruker APEXII CCD'
_diffrn_measurement_method     '\f and \w scans'
_diffrn_reflns_number     68611
_diffrn_reflns_av_R_equivalents     0.0367
_diffrn_reflns_theta_min     1.92
_diffrn_reflns_theta_max     28.33
_diffrn_reflns_theta_full     28.33
_diffrn_measured_fraction_theta_max     0.999
_diffrn_measured_fraction_theta_full     0.999
_diffrn_reflns_limit_h_min     -21
_diffrn_reflns_limit_h_max     19
_diffrn_reflns_limit_k_min     -18
_diffrn_reflns_limit_k_max     15
_diffrn_reflns_limit_l_min     -27
_diffrn_reflns_limit_l_max     27
_refine_special_details
;
Refinement of <i>F</i>^2^ against ALL reflections. The weighted <i>R</i>-factor
<i>wR</i> and goodness of fit <i>S</i> are based on <i>F</i>^2^, conventional
<i>R</i>-factors <i>R</i> are based on <i>F</i>, with <i>F</i> set to zero for
negative <i>F</i>^2^. The threshold expression of <i>F</i>^2^ >
2\s(<i>F</i>^2^) is used only for calculating <i>R</i>-factors(gt) <i>etc</i>.
and is not relevant to the choice of reflections for refinement.
<i>R</i>-factors based on <i>F</i>^2^ are statistically about twice as large
as those based on <i>F</i>, and <i>R</i>- factors based on ALL data will be
even larger.
;
_reflns_number_total     9501
_reflns_number_gt     8699
_reflns_threshold_expression     >2\s(I)
_refine_ls_structure_factor_coef     Fsqd
_refine_ls_matrix_type     full
_refine_ls_R_factor_all     0.0225
_refine_ls_R_factor_gt     0.0188
_refine_ls_wR_factor_ref     0.0441
_refine_ls_goodness_of_fit_ref     1.03
_refine_ls_restrained_S_all     1.03
_refine_ls_number_reflns     9501
_refine_ls_number_parameters     489
_refine_ls_number_restraints     0
_refine_ls_hydrogen_treatment     constr
_refine_ls_weighting_scheme     calc
_refine_ls_weighting_details
         'calc w=1/[\s^2^(Fo^2^)+(0.0153P)^2^+4.3801P] where P=(Fo^2^+2Fc^2^)/3'
_atom_sites_solution_hydrogens     geom
_atom_sites_solution_primary     direct
_atom_sites_solution_secondary     difmap
_refine_ls_shift/su_max     0.004
_refine_ls_shift/su_mean     0
_refine_diff_density_max     1.012
_refine_diff_density_min     -0.753
_refine_ls_extinction_method     none
loop_
    _atom_type_symbol
    _atom_type_description
    _atom_type_scat_dispersion_real
    _atom_type_scat_dispersion_imag
    _atom_type_scat_source
    C C 0.0033 0.0016 'International Tables Vol C Tables 4.2.6.8 and 6.1.1.4'
    H H 0 0 'International Tables Vol C Tables 4.2.6.8 and 6.1.1.4'
    O O 0.0106 0.006 'International Tables Vol C Tables 4.2.6.8 and 6.1.1.4'
    F F 0.0171 0.0103 'International Tables Vol C Tables 4.2.6.8 and 6.1.1.4'
    P P 0.1023 0.0942 'International Tables Vol C Tables 4.2.6.8 and 6.1.1.4'
    Ir Ir -1.4442 7.9887 'International Tables Vol C Tables 4.2.6.8 and 6.1.1.4'
_computing_data_collection     'APEX2 (Bruker, 2011)'
_computing_cell_refinement     'SAINT-Plus (Bruker, 2008)'
_computing_data_reduction     'SAINT-Plus (Bruker, 2008)'
_computing_structure_solution     'SHELXS97 (Sheldrick, 2008)'
_computing_structure_refinement     'SHELXL97 (Sheldrick, 2008)'
_computing_molecular_graphics     'DIAMOND (Brandenburg & Putz, 2005)'
_computing_publication_material     'WinGX (Farrugia, 1999)'
loop_
    _atom_site_type_symbol
    _atom_site_label
    _atom_site_fract_x
    _atom_site_fract_y
    _atom_site_fract_z
    _atom_site_U_iso_or_equiv
    _atom_site_adp_type
    _atom_site_calc_flag
    _atom_site_refinement_flags
    _atom_site_occupancy
    _atom_site_disorder_assembly
    _atom_site_disorder_group
    C C1 0.85491(15) 0.69659(15) 0.67007(13) 0.0193(4) Uani d . 1 . .
    C C01 0.6389(2) 0.5239(2) 0.77777(18) 0.0440(7) Uani d . 1 . .
    H H01A 0.6237 0.5943 0.7739 0.066 Uiso calc R 1 . .
    H H01B 0.5781 0.4873 0.74 0.066 Uiso calc R 1 . .
    H H01C 0.6881 0.5132 0.7663 0.066 Uiso calc R 1 . .
    C C2 0.70334(17) 0.63622(15) 0.47318(13) 0.0203(4) Uani d . 1 . .
    C C3 0.64299(15) 0.57286(14) 0.59226(12) 0.0171(4) Uani d . 1 . .
    C C11 0.84576(14) 0.41711(14) 0.68487(11) 0.0147(4) Uani d . 1 . .
    C C12 0.85577(16) 0.31492(15) 0.68521(12) 0.0183(4) Uani d . 1 . .
    H H12 0.8498 0.2832 0.6422 0.022 Uiso calc R 1 . .
    C C13 0.87431(16) 0.25962(15) 0.74810(13) 0.0209(4) Uani d . 1 . .
    H H13 0.8808 0.1901 0.7479 0.025 Uiso calc R 1 . .
    C C14 0.88347(16) 0.30508(16) 0.81104(13) 0.0216(4) Uani d . 1 . .
    H H14 0.8963 0.2668 0.854 0.026 Uiso calc R 1 . .
    C C15 0.87397(17) 0.40654(17) 0.81152(13) 0.0238(5) Uani d . 1 . .
    H H15 0.8806 0.4378 0.855 0.029 Uiso calc R 1 . .
    C C16 0.85477(16) 0.46261(15) 0.74836(12) 0.0194(4) Uani d . 1 . .
    H H16 0.8478 0.5321 0.7486 0.023 Uiso calc R 1 . .
    C C21 0.95198(14) 0.51021(14) 0.62908(12) 0.0143(4) Uani d . 1 . .
    C C22 1.03624(15) 0.46978(15) 0.69615(13) 0.0199(4) Uani d . 1 . .
    H H22 1.0308 0.4353 0.7331 0.024 Uiso calc R 1 . .
    C C23 1.12827(16) 0.48030(17) 0.70857(14) 0.0257(5) Uani d . 1 . .
    H H23 1.1859 0.4531 0.7543 0.031 Uiso calc R 1 . .
    C C24 1.13651(16) 0.52994(16) 0.65505(14) 0.0239(5) Uani d . 1 . .
    H H24 1.1995 0.5358 0.6637 0.029 Uiso calc R 1 . .
    C C25 1.05332(17) 0.57136(16) 0.58874(14) 0.0227(4) Uani d . 1 . .
    H H25 1.0594 0.6059 0.5522 0.027 Uiso calc R 1 . .
    C C26 0.96128(16) 0.56221(15) 0.57591(12) 0.0189(4) Uani d . 1 . .
    H H26 0.9044 0.5914 0.5309 0.023 Uiso calc R 1 . .
    C C31 0.77070(15) 0.40644(14) 0.52184(11) 0.0153(4) Uani d . 1 . .
    C C32 0.82977(17) 0.34357(15) 0.51186(13) 0.0186(4) Uani d . 1 . .
    H H32 0.9001 0.348 0.5461 0.022 Uiso calc R 1 . .
    C C33 0.78507(18) 0.27437(16) 0.45141(14) 0.0236(5) Uani d . 1 . .
    H H33 0.8251 0.2313 0.4448 0.028 Uiso calc R 1 . .
    C C34 0.68332(19) 0.26832(17) 0.40143(14) 0.0273(5) Uani d . 1 . .
    H H34 0.6533 0.2209 0.3605 0.033 Uiso calc R 1 . .
    C C35 0.62365(18) 0.33144(17) 0.41046(13) 0.0261(5) Uani d . 1 . .
    H H35 0.5533 0.3274 0.3755 0.031 Uiso calc R 1 . .
    C C36 0.66749(16) 0.39985(16) 0.47064(13) 0.0207(4) Uani d . 1 . .
    H H36 0.627 0.4425 0.4771 0.025 Uiso calc R 1 . .
    C C41 0.60501(15) 0.81216(14) 0.60849(12) 0.0162(4) Uani d . 1 . .
    C C42 0.66416(16) 0.78861(16) 0.68786(12) 0.0201(4) Uani d . 1 . .
    H H42 0.7243 0.7532 0.7092 0.024 Uiso calc R 1 . .
    C C43 0.63557(17) 0.81664(18) 0.73602(13) 0.0254(5) Uani d . 1 . .
    H H43 0.6761 0.8006 0.7902 0.03 Uiso calc R 1 . .
    C C44 0.54769(18) 0.86814(17) 0.70476(15) 0.0273(5) Uani d . 1 . .
    H H44 0.5286 0.8881 0.7379 0.033 Uiso calc R 1 . .
    C C45 0.48746(17) 0.89072(16) 0.62554(14) 0.0250(5) Uani d . 1 . .
    H H45 0.4267 0.9249 0.6043 0.03 Uiso calc R 1 . .
    C C46 0.51604(16) 0.86333(15) 0.57727(13) 0.0206(4) Uani d . 1 . .
    H H46 0.4752 0.8793 0.5231 0.025 Uiso calc R 1 . .
    C C51 0.54265(15) 0.78888(14) 0.44876(11) 0.0160(4) Uani d . 1 . .
    C C52 0.46604(15) 0.72272(16) 0.42633(13) 0.0212(4) Uani d . 1 . .
    H H52 0.4704 0.6798 0.4641 0.025 Uiso calc R 1 . .
    C C53 0.38338(17) 0.71896(17) 0.34916(13) 0.0253(5) Uani d . 1 . .
    H H53 0.3314 0.6735 0.334 0.03 Uiso calc R 1 . .
    C C54 0.37697(18) 0.78165(19) 0.29442(13) 0.0298(5) Uani d . 1 . .
    H H54 0.3195 0.7806 0.2418 0.036 Uiso calc R 1 . .
    C C55 0.4536(2) 0.8458(2) 0.31567(14) 0.0367(6) Uani d . 1 . .
    H H55 0.4495 0.8874 0.2774 0.044 Uiso calc R 1 . .
    C C56 0.53717(18) 0.84969(17) 0.39324(13) 0.0273(5) Uani d . 1 . .
    H H56 0.5899 0.8938 0.4078 0.033 Uiso calc R 1 . .
    C C61 0.72295(15) 0.89687(14) 0.56249(11) 0.0160(4) Uani d . 1 . .
    C C62 0.69580(16) 0.98774(15) 0.57625(13) 0.0212(4) Uani d . 1 . .
    H H62 0.641 0.9916 0.5798 0.025 Uiso calc R 1 . .
    C C63 0.74831(16) 1.07195(16) 0.58478(13) 0.0247(5) Uani d . 1 . .
    H H63 0.7293 1.1336 0.5938 0.03 Uiso calc R 1 . .
    C C64 0.82869(17) 1.06647(16) 0.58012(13) 0.0241(5) Uani d . 1 . .
    H H64 0.8649 1.1244 0.5862 0.029 Uiso calc R 1 . .
    C C65 0.85644(17) 0.97694(16) 0.56662(13) 0.0232(5) Uani d . 1 . .
    H H65 0.9117 0.9733 0.5637 0.028 Uiso calc R 1 . .
    C C66 0.80312(17) 0.89215(15) 0.55739(13) 0.0207(4) Uani d . 1 . .
    H H66 0.8217 0.8308 0.5475 0.025 Uiso calc R 1 . .
    O O1 0.92145(12) 0.73141(12) 0.72421(10) 0.0309(4) Uani d . 1 . .
    O O01 0.67752(15) 0.49056(17) 0.85393(12) 0.0471(5) Uani d . 1 . .
    H H01 0.7328 0.5175 0.8858 0.071 Uiso calc R 1 . .
    O O2 0.67796(14) 0.63197(12) 0.40991(10) 0.0315(4) Uani d . 1 . .
    O O3 0.58781(12) 0.53708(12) 0.59882(10) 0.0289(4) Uani d . 1 . .
    F F1 0.9118(2) 0.70324(13) 0.40752(13) 0.0768(7) Uani d . 1 . .
    F F2 0.80028(14) 0.79216(18) 0.41110(11) 0.0678(6) Uani d . 1 . .
    F F3 0.88792(15) 0.92851(11) 0.43228(10) 0.0497(5) Uani d . 1 . .
    F F4 0.99908(15) 0.8406(2) 0.42799(15) 0.0823(8) Uani d . 1 . .
    F F5 0.95832(15) 0.79933(13) 0.51178(9) 0.0612(6) Uani d . 1 . .
    F F6 0.83935(13) 0.83280(13) 0.32776(9) 0.0436(4) Uani d . 1 . .
    P P1 0.82838(4) 0.48994(3) 0.60498(3) 0.01235(9) Uani d . 1 . .
    P P2 0.65123(4) 0.78758(4) 0.54975(3) 0.01324(10) Uani d . 1 . .
    P P3 0.90070(4) 0.81519(4) 0.41996(3) 0.02208(12) Uani d . 1 . .
    Ir Ir1 0.737840(5) 0.637207(5) 0.578891(4) 0.01155(3) Uani d . 1 . .
loop_
    _atom_site_aniso_label
    _atom_site_aniso_U_11
    _atom_site_aniso_U_22
    _atom_site_aniso_U_33
    _atom_site_aniso_U_12
    _atom_site_aniso_U_13
    _atom_site_aniso_U_23
    C1 0.0173(10) 0.0155(9) 0.0248(11) 0.0027(8) 0.0119(9) -0.0008(8)
    C01 0.0380(16) 0.0500(17) 0.0486(17) -0.0059(13) 0.0276(14) 0.0050(14)
    C2 0.0247(11) 0.0148(9) 0.0231(11) 0.0036(8) 0.0148(9) 0.0028(8)
    C3 0.0192(10) 0.0129(9) 0.0193(10) 0.0051(7) 0.0111(8) 0.0033(7)
    C11 0.0152(9) 0.0134(9) 0.0157(9) 0.0012(7) 0.0089(8) 0.0029(7)
    C12 0.0227(10) 0.0138(9) 0.0221(10) 0.0004(8) 0.0151(9) 0.0000(8)
    C13 0.0227(11) 0.0145(9) 0.0261(11) 0.0026(8) 0.0144(9) 0.0042(8)
    C14 0.0220(11) 0.0228(11) 0.0193(10) 0.0028(8) 0.0116(9) 0.0074(8)
    C15 0.0323(12) 0.0226(11) 0.0175(10) 0.0031(9) 0.0151(9) 0.0012(8)
    C16 0.0252(11) 0.0141(9) 0.0188(10) 0.0016(8) 0.0126(9) 0.0006(8)
    C21 0.0156(9) 0.0112(8) 0.0191(9) -0.0007(7) 0.0119(8) -0.0032(7)
    C22 0.0193(10) 0.0158(9) 0.0231(10) 0.0014(8) 0.0113(9) 0.0012(8)
    C23 0.0162(10) 0.0230(11) 0.0312(12) 0.0028(8) 0.0097(9) -0.0021(9)
    C24 0.0184(10) 0.0218(11) 0.0369(13) -0.0046(8) 0.0190(10) -0.0099(9)
    C25 0.0256(11) 0.0220(10) 0.0297(11) -0.0068(8) 0.0213(10) -0.0062(9)
    C26 0.0197(10) 0.0189(10) 0.0199(10) -0.0020(8) 0.0124(9) -0.0009(8)
    C31 0.0203(10) 0.0116(8) 0.0170(9) -0.0027(7) 0.0125(8) -0.0007(7)
    C32 0.0229(11) 0.0163(9) 0.0223(10) -0.0030(8) 0.0164(9) -0.0026(8)
    C33 0.0354(13) 0.0198(10) 0.0290(11) -0.0067(9) 0.0264(11) -0.0075(9)
    C34 0.0379(13) 0.0244(11) 0.0253(11) -0.0109(10) 0.0215(11) -0.0102(9)
    C35 0.0236(11) 0.0272(11) 0.0225(11) -0.0077(9) 0.0104(10) -0.0061(9)
    C36 0.0211(10) 0.0175(10) 0.0235(10) -0.0013(8) 0.0129(9) -0.0007(8)
    C41 0.0182(10) 0.0128(9) 0.0200(10) -0.0001(7) 0.0124(8) -0.0003(7)
    C42 0.0201(10) 0.0214(10) 0.0183(10) 0.0020(8) 0.0107(9) -0.0013(8)
    C43 0.0271(12) 0.0296(12) 0.0188(10) 0.0013(9) 0.0129(9) -0.0038(9)
    C44 0.0315(13) 0.0272(12) 0.0326(13) -0.0019(9) 0.0240(11) -0.0093(10)
    C45 0.0235(11) 0.0203(10) 0.0352(13) 0.0038(8) 0.0193(10) -0.0017(9)
    C46 0.0193(10) 0.0183(10) 0.0249(11) 0.0033(8) 0.0131(9) 0.0034(8)
    C51 0.0154(9) 0.0142(9) 0.0148(9) 0.0017(7) 0.0067(8) 0.0010(7)
    C52 0.0179(10) 0.0217(10) 0.0216(10) 0.0002(8) 0.0100(9) 0.0052(8)
    C53 0.0187(11) 0.0272(11) 0.0245(11) -0.0036(9) 0.0094(9) 0.0008(9)
    C54 0.0238(12) 0.0374(13) 0.0170(10) -0.0045(10) 0.0054(9) 0.0017(9)
    C55 0.0366(14) 0.0411(15) 0.0195(11) -0.0104(11) 0.0088(11) 0.0101(10)
    C56 0.0272(12) 0.0264(11) 0.0191(11) -0.0097(9) 0.0081(10) 0.0021(9)
    C61 0.0175(10) 0.0123(9) 0.0144(9) -0.0004(7) 0.0070(8) 0.0014(7)
    C62 0.0168(10) 0.0151(9) 0.0277(11) 0.0006(8) 0.0105(9) -0.0013(8)
    C63 0.0221(11) 0.0147(10) 0.0304(12) -0.0002(8) 0.0111(10) -0.0029(8)
    C64 0.0260(11) 0.0158(10) 0.0270(11) -0.0059(8) 0.0132(10) -0.0004(8)
    C65 0.0271(11) 0.0198(10) 0.0287(11) -0.0054(9) 0.0196(10) -0.0020(9)
    C66 0.0283(11) 0.0134(9) 0.0264(11) -0.0018(8) 0.0191(10) -0.0006(8)
    O1 0.0211(8) 0.0299(9) 0.0331(9) -0.0048(7) 0.0107(7) -0.0090(7)
    O01 0.0427(12) 0.0584(14) 0.0467(12) -0.0160(10) 0.0296(10) 0.0019(10)
    O2 0.0462(11) 0.0303(9) 0.0228(9) 0.0040(8) 0.0226(8) 0.0037(7)
    O3 0.0280(9) 0.0250(8) 0.0375(10) 0.0001(7) 0.0211(8) 0.0052(7)
    F1 0.136(2) 0.0262(9) 0.0671(13) 0.0119(11) 0.0580(14) -0.0049(9)
    F2 0.0527(11) 0.1141(18) 0.0538(11) -0.0414(12) 0.0407(10) -0.0299(12)
    F3 0.0909(14) 0.0237(8) 0.0456(10) 0.0033(8) 0.0458(10) 0.0005(7)
    F4 0.0368(11) 0.129(2) 0.0927(17) -0.0237(12) 0.0442(12) -0.0429(15)
    F5 0.0807(14) 0.0453(10) 0.0234(8) 0.0142(9) 0.0104(9) 0.0076(7)
    F6 0.0566(11) 0.0478(9) 0.0238(8) -0.0030(8) 0.0216(8) 0.0000(7)
    P1 0.0147(2) 0.0100(2) 0.0142(2) 0.00026(17) 0.00941(19) 0.00037(17)
    P2 0.0144(2) 0.0102(2) 0.0147(2) 0.00088(17) 0.0081(2) 0.00118(18)
    P3 0.0224(3) 0.0202(3) 0.0206(3) -0.0001(2) 0.0107(2) -0.0002(2)
    Ir1 0.01286(4) 0.00918(4) 0.01346(4) 0.00053(3) 0.00809(3) 0.00089(3)
_geom_special_details
;
All s.u.'s (except the s.u. in the dihedral angle between two l.s. planes) are
estimated using the full covariance matrix. The cell s.u.'s are taken into
account individually in the estimation of s.u.'s in distances, angles and
torsion angles; correlations between s.u.'s in cell parameters are only used
when they are defined by crystal symmetry. An approximate (isotropic)
treatment of cell s.u.'s is used for estimating s.u.'s involving l.s. planes.
;
loop_
    _geom_bond_atom_site_label_1
    _geom_bond_atom_site_label_2
    _geom_bond_site_symmetry_2
    _geom_bond_distance
    _geom_bond_publ_flag
    Ir1 C1 . 1.938(2) ?
    Ir1 C2 . 1.938(2) ?
    Ir1 C3 . 1.947(2) ?
    Ir1 P1 . 2.3620(8) ?
    Ir1 P2 . 2.3599(8) ?
    C1 O1 . 1.128(3) ?
    C01 O01 . 1.405(3) ?
    C01 H01A . 0.98 ?
    C01 H01B . 0.98 ?
    C01 H01C . 0.98 ?
    C2 O2 . 1.135(3) ?
    C3 O3 . 1.107(3) ?
    C11 C16 . 1.392(3) ?
    C11 C12 . 1.396(3) ?
    C11 P1 . 1.815(2) ?
    C12 C13 . 1.386(3) ?
    C12 H12 . 0.95 ?
    C13 C14 . 1.380(3) ?
    C13 H13 . 0.95 ?
    C14 C15 . 1.387(3) ?
    C14 H14 . 0.95 ?
    C15 C16 . 1.393(3) ?
    C15 H15 . 0.95 ?
    C16 H16 . 0.95 ?
    C21 C22 . 1.395(3) ?
    C21 C26 . 1.398(3) ?
    C21 P1 . 1.815(2) ?
    C22 C23 . 1.391(3) ?
    C22 H22 . 0.95 ?
    C23 C24 . 1.378(3) ?
    C23 H23 . 0.95 ?
    C24 C25 . 1.386(3) ?
    C24 H24 . 0.95 ?
    C25 C26 . 1.386(3) ?
    C25 H25 . 0.95 ?
    C26 H26 . 0.95 ?
    C31 C36 . 1.394(3) ?
    C31 C32 . 1.398(3) ?
    C31 P1 . 1.816(2) ?
    C32 C33 . 1.395(3) ?
    C32 H32 . 0.95 ?
    C33 C34 . 1.374(3) ?
    C33 H33 . 0.95 ?
    C34 C35 . 1.397(3) ?
    C34 H34 . 0.95 ?
    C35 C36 . 1.384(3) ?
    C35 H35 . 0.95 ?
    C36 H36 . 0.95 ?
    C41 C42 . 1.391(3) ?
    C41 C46 . 1.398(3) ?
    C41 P2 . 1.811(2) ?
    C42 C43 . 1.389(3) ?
    C42 H42 . 0.95 ?
    C43 C44 . 1.386(3) ?
    C43 H43 . 0.95 ?
    C44 C45 . 1.386(3) ?
    C44 H44 . 0.95 ?
    C45 C46 . 1.388(3) ?
    C45 H45 . 0.95 ?
    C46 H46 . 0.95 ?
    C51 C56 . 1.384(3) ?
    C51 C52 . 1.392(3) ?
    C51 P2 . 1.815(2) ?
    C52 C53 . 1.386(3) ?
    C52 H52 . 0.95 ?
    C53 C54 . 1.380(3) ?
    C53 H53 . 0.95 ?
    C54 C55 . 1.379(3) ?
    C54 H54 . 0.95 ?
    C55 C56 . 1.396(3) ?
    C55 H55 . 0.95 ?
    C56 H56 . 0.95 ?
    C61 C66 . 1.388(3) ?
    C61 C62 . 1.397(3) ?
    C61 P2 . 1.818(2) ?
    C62 C63 . 1.382(3) ?
    C62 H62 . 0.95 ?
    C63 C64 . 1.386(3) ?
    C63 H63 . 0.95 ?
    C64 C65 . 1.384(3) ?
    C64 H64 . 0.95 ?
    C65 C66 . 1.392(3) ?
    C65 H65 . 0.95 ?
    C66 H66 . 0.95 ?
    O01 H01 . 0.84 ?
    P3 F1 . 1.5698(19) ?
    P3 F2 . 1.5870(19) ?
    P3 F3 . 1.5933(17) ?
    P3 F4 . 1.569(2) ?
    P3 F5 . 1.5890(17) ?
    P3 F6 . 1.5943(16) ?
loop_
    _geom_angle_atom_site_label_1
    _geom_angle_atom_site_label_2
    _geom_angle_atom_site_label_3
    _geom_angle_site_symmetry_1
    _geom_angle_site_symmetry_3
    _geom_angle
    _geom_angle_publ_flag
    O1 C1 Ir1 . . 177.8(2) ?
    O01 C01 H01A . . 109.5 ?
    O01 C01 H01B . . 109.5 ?
    H01A C01 H01B . . 109.5 ?
    O01 C01 H01C . . 109.5 ?
    H01A C01 H01C . . 109.5 ?
    H01B C01 H01C . . 109.5 ?
    O2 C2 Ir1 . . 175.6(2) ?
    O3 C3 Ir1 . . 178.8(2) ?
    C16 C11 C12 . . 119.26(18) ?
    C16 C11 P1 . . 120.58(15) ?
    C12 C11 P1 . . 120.06(15) ?
    C13 C12 C11 . . 120.23(19) ?
    C13 C12 H12 . . 119.9 ?
    C11 C12 H12 . . 119.9 ?
    C14 C13 C12 . . 120.3(2) ?
    C14 C13 H13 . . 119.8 ?
    C12 C13 H13 . . 119.8 ?
    C13 C14 C15 . . 120.0(2) ?
    C13 C14 H14 . . 120 ?
    C15 C14 H14 . . 120 ?
    C14 C15 C16 . . 120.0(2) ?
    C14 C15 H15 . . 120 ?
    C16 C15 H15 . . 120 ?
    C11 C16 C15 . . 120.14(19) ?
    C11 C16 H16 . . 119.9 ?
    C15 C16 H16 . . 119.9 ?
    C22 C21 C26 . . 119.65(19) ?
    C22 C21 P1 . . 121.71(16) ?
    C26 C21 P1 . . 118.50(15) ?
    C23 C22 C21 . . 119.5(2) ?
    C23 C22 H22 . . 120.2 ?
    C21 C22 H22 . . 120.2 ?
    C24 C23 C22 . . 120.5(2) ?
    C24 C23 H23 . . 119.8 ?
    C22 C23 H23 . . 119.8 ?
    C23 C24 C25 . . 120.4(2) ?
    C23 C24 H24 . . 119.8 ?
    C25 C24 H24 . . 119.8 ?
    C26 C25 C24 . . 119.8(2) ?
    C26 C25 H25 . . 120.1 ?
    C24 C25 H25 . . 120.1 ?
    C25 C26 C21 . . 120.2(2) ?
    C25 C26 H26 . . 119.9 ?
    C21 C26 H26 . . 119.9 ?
    C36 C31 C32 . . 119.51(19) ?
    C36 C31 P1 . . 120.43(16) ?
    C32 C31 P1 . . 119.92(16) ?
    C33 C32 C31 . . 119.8(2) ?
    C33 C32 H32 . . 120.1 ?
    C31 C32 H32 . . 120.1 ?
    C34 C33 C32 . . 120.2(2) ?
    C34 C33 H33 . . 119.9 ?
    C32 C33 H33 . . 119.9 ?
    C33 C34 C35 . . 120.4(2) ?
    C33 C34 H34 . . 119.8 ?
    C35 C34 H34 . . 119.8 ?
    C36 C35 C34 . . 119.7(2) ?
    C36 C35 H35 . . 120.2 ?
    C34 C35 H35 . . 120.2 ?
    C35 C36 C31 . . 120.4(2) ?
    C35 C36 H36 . . 119.8 ?
    C31 C36 H36 . . 119.8 ?
    C42 C41 C46 . . 119.6(2) ?
    C42 C41 P2 . . 119.11(16) ?
    C46 C41 P2 . . 120.93(16) ?
    C43 C42 C41 . . 120.3(2) ?
    C43 C42 H42 . . 119.9 ?
    C41 C42 H42 . . 119.9 ?
    C44 C43 C42 . . 119.8(2) ?
    C44 C43 H43 . . 120.1 ?
    C42 C43 H43 . . 120.1 ?
    C43 C44 C45 . . 120.4(2) ?
    C43 C44 H44 . . 119.8 ?
    C45 C44 H44 . . 119.8 ?
    C44 C45 C46 . . 120.0(2) ?
    C44 C45 H45 . . 120 ?
    C46 C45 H45 . . 120 ?
    C45 C46 C41 . . 119.9(2) ?
    C45 C46 H46 . . 120 ?
    C41 C46 H46 . . 120 ?
    C56 C51 C52 . . 119.69(19) ?
    C56 C51 P2 . . 121.59(16) ?
    C52 C51 P2 . . 118.61(16) ?
    C53 C52 C51 . . 120.4(2) ?
    C53 C52 H52 . . 119.8 ?
    C51 C52 H52 . . 119.8 ?
    C54 C53 C52 . . 119.7(2) ?
    C54 C53 H53 . . 120.2 ?
    C52 C53 H53 . . 120.2 ?
    C55 C54 C53 . . 120.3(2) ?
    C55 C54 H54 . . 119.8 ?
    C53 C54 H54 . . 119.8 ?
    C54 C55 C56 . . 120.3(2) ?
    C54 C55 H55 . . 119.9 ?
    C56 C55 H55 . . 119.9 ?
    C51 C56 C55 . . 119.6(2) ?
    C51 C56 H56 . . 120.2 ?
    C55 C56 H56 . . 120.2 ?
    C66 C61 C62 . . 119.29(19) ?
    C66 C61 P2 . . 121.26(16) ?
    C62 C61 P2 . . 119.44(16) ?
    C63 C62 C61 . . 120.3(2) ?
    C63 C62 H62 . . 119.8 ?
    C61 C62 H62 . . 119.8 ?
    C62 C63 C64 . . 120.0(2) ?
    C62 C63 H63 . . 120 ?
    C64 C63 H63 . . 120 ?
    C65 C64 C63 . . 120.2(2) ?
    C65 C64 H64 . . 119.9 ?
    C63 C64 H64 . . 119.9 ?
    C64 C65 C66 . . 119.8(2) ?
    C64 C65 H65 . . 120.1 ?
    C66 C65 H65 . . 120.1 ?
    C61 C66 C65 . . 120.3(2) ?
    C61 C66 H66 . . 119.9 ?
    C65 C66 H66 . . 119.9 ?
    C01 O01 H01 . . 109.5 ?
    C11 P1 C21 . . 105.79(9) ?
    C11 P1 C31 . . 104.93(9) ?
    C21 P1 C31 . . 104.07(9) ?
    C11 P1 Ir1 . . 114.58(7) ?
    C21 P1 Ir1 . . 113.22(7) ?
    C31 P1 Ir1 . . 113.28(7) ?
    C41 P2 C51 . . 105.55(10) ?
    C41 P2 C61 . . 104.08(9) ?
    C51 P2 C61 . . 106.46(9) ?
    C41 P2 Ir1 . . 114.40(7) ?
    C51 P2 Ir1 . . 110.59(7) ?
    C61 P2 Ir1 . . 114.98(7) ?
    F4 P3 F1 . . 91.02(14) ?
    F4 P3 F2 . . 178.61(15) ?
    F1 P3 F2 . . 90.22(14) ?
    F4 P3 F5 . . 92.35(13) ?
    F1 P3 F5 . . 91.35(11) ?
    F2 P3 F5 . . 88.26(12) ?
    F4 P3 F3 . . 89.76(12) ?
    F1 P3 F3 . . 179.21(13) ?
    F2 P3 F3 . . 88.99(12) ?
    F5 P3 F3 . . 88.74(9) ?
    F4 P3 F6 . . 89.48(12) ?
    F1 P3 F6 . . 89.89(11) ?
    F2 P3 F6 . . 89.89(10) ?
    F5 P3 F6 . . 177.78(11) ?
    F3 P3 F6 . . 90.00(9) ?
    C2 Ir1 C1 . . 126.42(10) ?
    C2 Ir1 C3 . . 115.45(9) ?
    C1 Ir1 C3 . . 118.13(9) ?
    C2 Ir1 P2 . . 88.65(6) ?
    C1 Ir1 P2 . . 90.26(6) ?
    C3 Ir1 P2 . . 90.49(6) ?
    C2 Ir1 P1 . . 89.28(6) ?
    C1 Ir1 P1 . . 89.27(6) ?
    C3 Ir1 P1 . . 92.30(6) ?
    P2 Ir1 P1 . . 177.047(18) ?
loop_
    _geom_torsion_atom_site_label_1
    _geom_torsion_atom_site_label_2
    _geom_torsion_atom_site_label_3
    _geom_torsion_atom_site_label_4
    _geom_torsion_site_symmetry_1
    _geom_torsion_site_symmetry_2
    _geom_torsion_site_symmetry_3
    _geom_torsion_site_symmetry_4
    _geom_torsion
    _geom_torsion_publ_flag
    C16 C11 C12 C13 . . . . 0.1(3) ?
    P1 C11 C12 C13 . . . . 176.57(16) ?
    C11 C12 C13 C14 . . . . -0.3(3) ?
    C12 C13 C14 C15 . . . . 0.1(3) ?
    C13 C14 C15 C16 . . . . 0.3(3) ?
    C12 C11 C16 C15 . . . . 0.3(3) ?
    P1 C11 C16 C15 . . . . -176.18(17) ?
    C14 C15 C16 C11 . . . . -0.5(3) ?
    C26 C21 C22 C23 . . . . -1.1(3) ?
    P1 C21 C22 C23 . . . . 174.49(16) ?
    C21 C22 C23 C24 . . . . -0.2(3) ?
    C22 C23 C24 C25 . . . . 1.0(3) ?
    C23 C24 C25 C26 . . . . -0.5(3) ?
    C24 C25 C26 C21 . . . . -0.9(3) ?
    C22 C21 C26 C25 . . . . 1.7(3) ?
    P1 C21 C26 C25 . . . . -174.07(16) ?
    C36 C31 C32 C33 . . . . -0.6(3) ?
    P1 C31 C32 C33 . . . . 175.17(16) ?
    C31 C32 C33 C34 . . . . 0.4(3) ?
    C32 C33 C34 C35 . . . . 0.2(4) ?
    C33 C34 C35 C36 . . . . -0.6(4) ?
    C34 C35 C36 C31 . . . . 0.4(3) ?
    C32 C31 C36 C35 . . . . 0.2(3) ?
    P1 C31 C36 C35 . . . . -175.57(17) ?
    C46 C41 C42 C43 . . . . -0.7(3) ?
    P2 C41 C42 C43 . . . . 172.75(17) ?
    C41 C42 C43 C44 . . . . 0.1(3) ?
    C42 C43 C44 C45 . . . . 0.9(4) ?
    C43 C44 C45 C46 . . . . -1.2(4) ?
    C44 C45 C46 C41 . . . . 0.6(3) ?
    C42 C41 C46 C45 . . . . 0.3(3) ?
    P2 C41 C46 C45 . . . . -173.00(17) ?
    C56 C51 C52 C53 . . . . -1.5(3) ?
    P2 C51 C52 C53 . . . . -177.75(18) ?
    C51 C52 C53 C54 . . . . -0.3(4) ?
    C52 C53 C54 C55 . . . . 1.9(4) ?
    C53 C54 C55 C56 . . . . -1.7(4) ?
    C52 C51 C56 C55 . . . . 1.6(4) ?
    P2 C51 C56 C55 . . . . 177.8(2) ?
    C54 C55 C56 C51 . . . . 0.0(4) ?
    C66 C61 C62 C63 . . . . -0.1(3) ?
    P2 C61 C62 C63 . . . . -178.91(17) ?
    C61 C62 C63 C64 . . . . -0.3(3) ?
    C62 C63 C64 C65 . . . . 0.3(4) ?
    C63 C64 C65 C66 . . . . 0.3(4) ?
    C62 C61 C66 C65 . . . . 0.6(3) ?
    P2 C61 C66 C65 . . . . 179.41(17) ?
    C64 C65 C66 C61 . . . . -0.7(3) ?
    C16 C11 P1 C21 . . . . 93.15(18) ?
    C12 C11 P1 C21 . . . . -83.26(18) ?
    C16 C11 P1 C31 . . . . -157.16(17) ?
    C12 C11 P1 C31 . . . . 26.42(19) ?
    C16 C11 P1 Ir1 . . . . -32.28(19) ?
    C12 C11 P1 Ir1 . . . . 151.30(14) ?
    C22 C21 P1 C11 . . . . 2.27(19) ?
    C26 C21 P1 C11 . . . . 177.92(16) ?
    C22 C21 P1 C31 . . . . -108.02(17) ?
    C26 C21 P1 C31 . . . . 67.63(17) ?
    C22 C21 P1 Ir1 . . . . 128.54(15) ?
    C26 C21 P1 Ir1 . . . . -55.80(17) ?
    C36 C31 P1 C11 . . . . 91.01(18) ?
    C32 C31 P1 C11 . . . . -84.74(18) ?
    C36 C31 P1 C21 . . . . -158.07(17) ?
    C32 C31 P1 C21 . . . . 26.19(19) ?
    C36 C31 P1 Ir1 . . . . -34.68(18) ?
    C32 C31 P1 Ir1 . . . . 149.57(14) ?
    C42 C41 P2 C51 . . . . 161.74(16) ?
    C46 C41 P2 C51 . . . . -24.91(19) ?
    C42 C41 P2 C61 . . . . -86.35(18) ?
    C46 C41 P2 C61 . . . . 86.99(18) ?
    C42 C41 P2 Ir1 . . . . 39.93(18) ?
    C46 C41 P2 Ir1 . . . . -146.72(15) ?
    C56 C51 P2 C41 . . . . 124.9(2) ?
    C52 C51 P2 C41 . . . . -58.94(19) ?
    C56 C51 P2 C61 . . . . 14.6(2) ?
    C52 C51 P2 C61 . . . . -169.15(17) ?
    C56 C51 P2 Ir1 . . . . -110.90(19) ?
    C52 C51 P2 Ir1 . . . . 65.30(18) ?
    C66 C61 P2 C41 . . . . 151.24(17) ?
    C62 C61 P2 C41 . . . . -29.95(19) ?
    C66 C61 P2 C51 . . . . -97.51(18) ?
    C62 C61 P2 C51 . . . . 81.29(18) ?
    C66 C61 P2 Ir1 . . . . 25.32(19) ?
    C62 C61 P2 Ir1 . . . . -155.87(15) ?
    C41 P2 Ir1 C2 . . . . 154.66(10) ?
    C51 P2 Ir1 C2 . . . . 35.65(10) ?
    C61 P2 Ir1 C2 . . . . -84.94(10) ?
    C41 P2 Ir1 C1 . . . . -78.91(10) ?
    C51 P2 Ir1 C1 . . . . 162.08(10) ?
    C61 P2 Ir1 C1 . . . . 41.48(10) ?
    C41 P2 Ir1 C3 . . . . 39.22(10) ?
    C51 P2 Ir1 C3 . . . . -79.79(10) ?
    C61 P2 Ir1 C3 . . . . 159.61(9) ?
    C11 P1 Ir1 C2 . . . . -156.99(10) ?
    C21 P1 Ir1 C2 . . . . 81.56(10) ?
    C31 P1 Ir1 C2 . . . . -36.64(10) ?
    C11 P1 Ir1 C1 . . . . 76.58(10) ?
    C21 P1 Ir1 C1 . . . . -44.87(10) ?
    C31 P1 Ir1 C1 . . . . -163.08(10) ?
    C11 P1 Ir1 C3 . . . . -41.55(9) ?
    C21 P1 Ir1 C3 . . . . -163.00(9) ?
    C31 P1 Ir1 C3 . . . . 78.80(10) ?
loop_
    _geom_hbond_atom_site_label_D
    _geom_hbond_atom_site_label_H
    _geom_hbond_atom_site_label_A
    _geom_hbond_site_symmetry_A
    _geom_hbond_distance_DH
    _geom_hbond_distance_HA
    _geom_hbond_distance_DA
    _geom_hbond_angle_DHA
    C15 H15 F3 4_576 0.95 2.39 3.281(3) 157
    C16 H16 F6 4_576 0.95 2.53 3.319(3) 141
    C42 H42 F6 4_576 0.95 2.38 3.138(3) 136
    C43 H43 F2 4_576 0.95 2.49 3.386(3) 158
    C45 H45 O01 2_656 0.95 2.50 3.281(3) 139
    C64 H64 F4 3_776 0.95 2.47 3.200(3) 133
    O01 H01 F3 4_576 0.84 2.27 3.059(3) 157
    C53 H53 Cg1 3_666 0.95 2.68 3.523(2) 148
    C35 H35 Cg3 3_666 0.95 2.91 3.587(2) 129
    C13 H13 Cg2 2_746 0.95 2.97 3.744(2) 140
_iucr_refine_instructions_details
;
TITL 12Cie1_0ma in P2(1)/n
CELL  0.71069  16.4870  13.5710  20.9030   90.000  125.297   90.000
ZERR     4.00   0.0050   0.0050   0.0050    0.005    0.005    0.005
LATT   1
SYMM  - X, 1/2 + Y, 1/2 - Z
SFAC  C    H    O    F    P    IR
UNIT  160  136  16   24   12   4
MERG   2
OMIT    -4.00 180.00
OMIT     1   0   0
EQIV $1 1-x,1-y,1-z
EQIV $2 -x+2,y-1/2,-z+1/2+1
EQIV $3 x,-y+1/2+1,z+1/2
EQIV $4 -x+1,y+1/2,-z+1/2+1
EQIV $5 -x+2,-y+2,-z+1
HTAB C15 F3_$3
HTAB C16 F6_$3
HTAB C42 F6_$3
HTAB C43 F2_$3
HTAB C45 O01_$4
HTAB C64 F4_$5
HTAB O01 F3_$3
HTAB C53 Cg1_$1
HTAB C35 Cg3_$1
HTAB C13 Cg2_$2
FREE Cg1 C11
FREE Cg1 C12
FREE Cg1 C13
FREE Cg1 C14
FREE Cg1 C15
FREE Cg1 C16
FREE Cg2 C21
FREE Cg2 C22
FREE Cg2 C23
FREE Cg2 C24
FREE Cg2 C25
FREE Cg2 C26
FREE Cg3 C41
FREE Cg3 C42
FREE Cg3 C43
FREE Cg3 C44
FREE Cg3 C45
FREE Cg3 C46
FREE Cg4 C51
FREE Cg4 C52
FREE Cg4 C53
FREE Cg4 C54
FREE Cg4 C55
FREE Cg4 C56
SIZE  0.064 0.14 0.178
TEMP  -173.20
FMAP   2
PLAN   25
SIZE     0.06   0.14   0.18
ACTA
BOND
BOND   $H
CONF
L.S.   4
WGHT    0.015300    4.380100
FVAR       0.05602
C1    1    0.854913    0.696585    0.670070    11.00000    0.01729    0.01554 =
         0.02480   -0.00076    0.01193    0.00270
C01   1    0.638931    0.523866    0.777765    11.00000    0.03801    0.05000 =
         0.04858    0.00504    0.02764   -0.00592
AFIX 137
H01A  2    0.623716    0.594322    0.773941    11.00000   -1.50000
H01B  2    0.578090    0.487333    0.739963    11.00000   -1.50000
H01C  2    0.688066    0.513176    0.766256    11.00000   -1.50000
AFIX   0
C2    1    0.703336    0.636220    0.473176    11.00000    0.02466    0.01482 =
         0.02309    0.00283    0.01481    0.00355
C3    1    0.642986    0.572858    0.592258    11.00000    0.01922    0.01294 =
         0.01927    0.00326    0.01111    0.00512
C11   1    0.845760    0.417110    0.684871    11.00000    0.01518    0.01338 =
         0.01569    0.00290    0.00894    0.00119
C12   1    0.855770    0.314920    0.685211    11.00000    0.02268    0.01376 =
         0.02211    0.00000    0.01511    0.00040
AFIX  43
H12   2    0.849847    0.283188    0.642181    11.00000   -1.20000
AFIX   0
C13   1    0.874314    0.259619    0.748095    11.00000    0.02268    0.01451 =
         0.02611    0.00417    0.01437    0.00259
AFIX  43
H13   2    0.880756    0.190078    0.747882    11.00000   -1.20000
AFIX   0
C14   1    0.883470    0.305078    0.811038    11.00000    0.02203    0.02285 =
         0.01933    0.00738    0.01164    0.00279
AFIX  43
H14   2    0.896283    0.266842    0.854042    11.00000   -1.20000
AFIX   0
C15   1    0.873971    0.406542    0.811517    11.00000    0.03227    0.02260 =
         0.01754    0.00121    0.01506    0.00309
AFIX  43
H15   2    0.880564    0.437829    0.854956    11.00000   -1.20000
AFIX   0
C16   1    0.854770    0.462609    0.748356    11.00000    0.02517    0.01408 =
         0.01884    0.00064    0.01262    0.00161
AFIX  43
H16   2    0.847807    0.532070    0.748608    11.00000   -1.20000
AFIX   0
C21   1    0.951979    0.510208    0.629078    11.00000    0.01563    0.01123 =
         0.01915   -0.00323    0.01186   -0.00071
C22   1    1.036237    0.469782    0.696149    11.00000    0.01934    0.01577 =
         0.02306    0.00121    0.01129    0.00136
AFIX  43
H22   2    1.030804    0.435318    0.733076    11.00000   -1.20000
AFIX   0
C23   1    1.128274    0.480295    0.708575    11.00000    0.01616    0.02298 =
         0.03115   -0.00214    0.00974    0.00280
AFIX  43
H23   2    1.185864    0.453065    0.754277    11.00000   -1.20000
AFIX   0
C24   1    1.136505    0.529936    0.655052    11.00000    0.01836    0.02180 =
         0.03692   -0.00985    0.01899   -0.00459
AFIX  43
H24   2    1.199531    0.535796    0.663653    11.00000   -1.20000
AFIX   0
C25   1    1.053323    0.571361    0.588740    11.00000    0.02561    0.02196 =
         0.02966   -0.00617    0.02126   -0.00677
AFIX  43
H25   2    1.059403    0.605930    0.552186    11.00000   -1.20000
AFIX   0
C26   1    0.961283    0.562214    0.575913    11.00000    0.01972    0.01889 =
         0.01990   -0.00094    0.01245   -0.00196
AFIX  43
H26   2    0.904361    0.591361    0.530874    11.00000   -1.20000
AFIX   0
C31   1    0.770700    0.406444    0.521841    11.00000    0.02026    0.01160 =
         0.01696   -0.00070    0.01248   -0.00268
C32   1    0.829773    0.343567    0.511856    11.00000    0.02293    0.01632 =
         0.02234   -0.00256    0.01642   -0.00301
AFIX  43
H32   2    0.900149    0.347967    0.546140    11.00000   -1.20000
AFIX   0
C33   1    0.785067    0.274370    0.451413    11.00000    0.03545    0.01984 =
         0.02900   -0.00755    0.02636   -0.00671
AFIX  43
H33   2    0.825110    0.231287    0.444789    11.00000   -1.20000
AFIX   0
C34   1    0.683318    0.268317    0.401429    11.00000    0.03788    0.02436 =
         0.02526   -0.01019    0.02150   -0.01085
AFIX  43
H34   2    0.653332    0.220907    0.360459    11.00000   -1.20000
AFIX   0
C35   1    0.623654    0.331441    0.410464    11.00000    0.02359    0.02719 =
         0.02250   -0.00611    0.01040   -0.00768
AFIX  43
H35   2    0.553318    0.327429    0.375469    11.00000   -1.20000
AFIX   0
C36   1    0.667492    0.399852    0.470636    11.00000    0.02106    0.01754 =
         0.02352   -0.00065    0.01292   -0.00130
AFIX  43
H36   2    0.627044    0.442547    0.477086    11.00000   -1.20000
AFIX   0
C41   1    0.605014    0.812163    0.608491    11.00000    0.01818    0.01278 =
         0.01996   -0.00031    0.01240   -0.00012
C42   1    0.664156    0.788605    0.687863    11.00000    0.02013    0.02137 =
         0.01827   -0.00133    0.01071    0.00205
AFIX  43
H42   2    0.724322    0.753202    0.709192    11.00000   -1.20000
AFIX   0
C43   1    0.635575    0.816645    0.736015    11.00000    0.02706    0.02958 =
         0.01885   -0.00384    0.01292    0.00131
AFIX  43
H43   2    0.676132    0.800581    0.790208    11.00000   -1.20000
AFIX   0
C44   1    0.547693    0.868139    0.704764    11.00000    0.03146    0.02724 =
         0.03263   -0.00927    0.02396   -0.00191
AFIX  43
H44   2    0.528595    0.888097    0.737851    11.00000   -1.20000
AFIX   0
C45   1    0.487462    0.890722    0.625538    11.00000    0.02351    0.02034 =
         0.03518   -0.00175    0.01931    0.00384
AFIX  43
H45   2    0.426680    0.924915    0.604293    11.00000   -1.20000
AFIX   0
C46   1    0.516042    0.863329    0.577269    11.00000    0.01930    0.01834 =
         0.02489    0.00342    0.01314    0.00331
AFIX  43
H46   2    0.475164    0.879347    0.523074    11.00000   -1.20000
AFIX   0
C51   1    0.542650    0.788879    0.448764    11.00000    0.01543    0.01424 =
         0.01478    0.00102    0.00667    0.00168
C52   1    0.466044    0.722716    0.426326    11.00000    0.01788    0.02169 =
         0.02155    0.00517    0.00999    0.00022
AFIX  43
H52   2    0.470436    0.679845    0.464143    11.00000   -1.20000
AFIX   0
C53   1    0.383377    0.718958    0.349158    11.00000    0.01870    0.02723 =
         0.02454    0.00076    0.00942   -0.00355
AFIX  43
H53   2    0.331396    0.673462    0.334031    11.00000   -1.20000
AFIX   0
C54   1    0.376970    0.781651    0.294415    11.00000    0.02384    0.03737 =
         0.01702    0.00171    0.00543   -0.00451
AFIX  43
H54   2    0.319494    0.780637    0.241837    11.00000   -1.20000
AFIX   0
C55   1    0.453610    0.845770    0.315672    11.00000    0.03665    0.04111 =
         0.01950    0.01005    0.00875   -0.01039
AFIX  43
H55   2    0.449513    0.887422    0.277373    11.00000   -1.20000
AFIX   0
C56   1    0.537169    0.849694    0.393243    11.00000    0.02719    0.02640 =
         0.01914    0.00213    0.00810   -0.00975
AFIX  43
H56   2    0.589949    0.893840    0.407831    11.00000   -1.20000
AFIX   0
C61   1    0.722948    0.896868    0.562487    11.00000    0.01751    0.01234 =
         0.01438    0.00142    0.00701   -0.00042
C62   1    0.695798    0.987736    0.576247    11.00000    0.01675    0.01512 =
         0.02773   -0.00133    0.01053    0.00060
AFIX  43
H62   2    0.640950    0.991633    0.579754    11.00000   -1.20000
AFIX   0
C63   1    0.748314    1.071952    0.584777    11.00000    0.02214    0.01470 =
         0.03035   -0.00290    0.01110   -0.00021
AFIX  43
H63   2    0.729319    1.133605    0.593834    11.00000   -1.20000
AFIX   0
C64   1    0.828687    1.066473    0.580119    11.00000    0.02605    0.01584 =
         0.02696   -0.00043    0.01324   -0.00585
AFIX  43
H64   2    0.864873    1.124409    0.586214    11.00000   -1.20000
AFIX   0
C65   1    0.856435    0.976945    0.566624    11.00000    0.02706    0.01980 =
         0.02874   -0.00203    0.01965   -0.00542
AFIX  43
H65   2    0.911734    0.973344    0.563669    11.00000   -1.20000
AFIX   0
C66   1    0.803119    0.892150    0.557386    11.00000    0.02826    0.01337 =
         0.02637   -0.00059    0.01914   -0.00179
AFIX  43
H66   2    0.821704    0.830788    0.547546    11.00000   -1.20000
AFIX   0
O1    3    0.921455    0.731410    0.724208    11.00000    0.02105    0.02994 =
         0.03312   -0.00901    0.01069   -0.00484
O01   3    0.677520    0.490560    0.853934    11.00000    0.04271    0.05843 =
         0.04671    0.00191    0.02965   -0.01602
AFIX 147
H01   2    0.732761    0.517459    0.885843    11.00000   -1.50000
AFIX   0
O2    3    0.677962    0.631971    0.409912    11.00000    0.04615    0.03033 =
         0.02275    0.00366    0.02264    0.00402
O3    3    0.587809    0.537081    0.598816    11.00000    0.02795    0.02500 =
         0.03749    0.00521    0.02110    0.00005
F1    4    0.911820    0.703243    0.407524    11.00000    0.13606    0.02617 =
         0.06707   -0.00494    0.05797    0.01193
F2    4    0.800282    0.792161    0.411105    11.00000    0.05274    0.11409 =
         0.05378   -0.02986    0.04074   -0.04142
F3    4    0.887917    0.928509    0.432285    11.00000    0.09089    0.02371 =
         0.04561    0.00051    0.04581    0.00329
F4    4    0.999076    0.840571    0.427994    11.00000    0.03683    0.12901 =
         0.09271   -0.04294    0.04418   -0.02373
F5    4    0.958316    0.799331    0.511775    11.00000    0.08069    0.04532 =
         0.02345    0.00758    0.01037    0.01424
F6    4    0.839355    0.832796    0.327764    11.00000    0.05660    0.04776 =
         0.02376    0.00003    0.02162   -0.00301
P1    5    0.828382    0.489944    0.604985    11.00000    0.01468    0.01004 =
         0.01419    0.00037    0.00941    0.00026
P2    5    0.651227    0.787577    0.549748    11.00000    0.01438    0.01022 =
         0.01469    0.00118    0.00815    0.00088
P3    5    0.900703    0.815185    0.419964    11.00000    0.02235    0.02019 =
         0.02063   -0.00017    0.01065   -0.00009
IR1   6    0.737840    0.637207    0.578891    11.00000    0.01286    0.00918 =
         0.01346    0.00089    0.00809    0.00053
CG1   1   10.864500   10.360970   10.748120    10.00000   10.03656
CG2   1   11.044641   10.520620   10.642270    10.00000   10.03656
CG3   1   10.575900   10.839920   10.656610    10.00000   10.03656
CG4   1   10.460030   10.784587   10.371284    10.00000   10.03656
HKLF    4
REM  12Cie1_0ma in P2(1)/n
REM R1 =  0.0188 for   8699 Fo > 4sig(Fo)  and  0.0225 for all   9501 data
REM    489 parameters refined using      0 restraints
END
WGHT      0.0154      4.3667
REM Highest difference peak  1.012,  deepest hole -0.753,  1-sigma level  0.078
Q1    1   0.7818  0.6426  0.6239  11.00000  0.05    1.01
Q2    1   0.7101  0.6369  0.6055  11.00000  0.05    0.72
Q3    1   0.8585  0.6975  0.3996  11.00000  0.05    0.71
Q4    1   0.7685  0.6371  0.5553  11.00000  0.05    0.66
Q5    1   0.6938  0.6397  0.5217  11.00000  0.05    0.65
Q6    1   0.9512  0.9189  0.4547  11.00000  0.05    0.60
Q7    1   0.7999  0.8533  0.3994  11.00000  0.05    0.60
Q8    1   0.9925  0.7791  0.4381  11.00000  0.05    0.50
Q9    1   0.5944  0.7916  0.4912  11.00000  0.05    0.46
Q10   1   0.6704  0.5960  0.5396  11.00000  0.05    0.45
Q11   1   0.6322  0.8036  0.5812  11.00000  0.05    0.41
Q12   1   0.9865  0.4776  0.6548  11.00000  0.05    0.40
Q13   1   0.7681  1.0678  0.5608  11.00000  0.05    0.40
Q14   1   0.9257  0.8495  0.3582  11.00000  0.05    0.40
Q15   1   0.7913  0.3758  0.5084  11.00000  0.05    0.40
Q16   1   0.7184  0.9423  0.5741  11.00000  0.05    0.39
Q17   1   0.9223  0.7096  0.3759  11.00000  0.05    0.39
Q18   1   0.9895  0.7720  0.4944  11.00000  0.05    0.38
Q19   1   0.8033  0.4477  0.5509  11.00000  0.05    0.38
Q20   1   0.9612  0.5459  0.6119  11.00000  0.05    0.37
Q21   1   0.5690  0.8500  0.5933  11.00000  0.05    0.37
Q22   1   0.8840  0.2863  0.7790  11.00000  0.05    0.37
Q23   1   0.8977  0.7854  0.4775  11.00000  0.05    0.36
Q24   1   0.8136  0.3136  0.4761  11.00000  0.05    0.36
Q25   1   0.4984  0.8595  0.6005  11.00000  0.05    0.36
;
