# Supplementary material for: Tricarbonylbis­(triphenyl­phosphane-κP)iridium(I) hexa­fluoridophosphate methanol monosolvate
Source: Acta Crystallogr Sect E Struct Rep Online. 2012 Aug 23;68(Pt 9):m1187–8. doi: 10.1107/S1600536812035593 (PMC3435607; doi:10.1107/S1600536812035593)
Supplement: Supplementary file 2 [file e-68-m1187-Isup2.hkl]

#
# h,k,l, Fc-squared, Fo-squared, sigma(Fo-squared) and status flag
#
data_I
_shelx_title ' 12Cie1_0ma in P2(1)/n'
_shelx_refln_list_code          4
_shelx_F_calc_maximum      534.97
_exptl_crystal_F_000      1928.00
_reflns_d_resolution_high  0.7489
 
loop_
 _symmetry_equiv_pos_as_xyz
 'x, y, z'
 '-x, y+1/2, -z+1/2'
 '-x, -y, -z'
 'x, -y-1/2, z-1/2'
 
_cell_length_a    16.4870
_cell_length_b    13.5710
_cell_length_c    20.9030
_cell_angle_alpha  90.000
_cell_angle_beta  125.297
_cell_angle_gamma  90.000
 
_shelx_F_squared_multiplier     1.000
 
loop_
 _refln_index_h
 _refln_index_k
 _refln_index_l
 _refln_F_squared_calc
 _refln_F_squared_meas
 _refln_F_squared_sigma
 _refln_observed_status
   2   0   0    92842.45    99209.90   1533.38 o
   3   0   0      411.11      403.28     18.75 o
   4   0   0     1554.14     1632.64     30.21 o
   5   0   0    27212.73    26970.27    402.25 o
   6   0   0     2520.18     2120.28     49.41 o
   7   0   0    11966.56    11098.05    208.79 o
   8   0   0    31174.92    30224.72    612.85 o
   9   0   0    12407.89    12216.62    301.05 o
  10   0   0    33298.88    32084.32    528.48 o
  11   0   0    20997.40    19735.67    358.18 o
  12   0   0     7893.31     7361.03    213.90 o
  13   0   0    13373.87    13682.71    364.82 o
  14   0   0     7302.02     7192.58    451.56 o
  15   0   0    10699.92    10990.19    315.59 o
  16   0   0      221.45      275.85    188.03 o
  17   0   0     7235.30     7550.01    358.54 o
   1   1   0   105056.27   107282.55   1306.83 o
   2   1   0     1401.18     1658.38     24.76 o
   3   1   0    12131.74    12956.83    144.11 o
   4   1   0    32495.62    33753.64    366.90 o
   5   1   0    41523.34    42929.41    467.17 o
   6   1   0     2557.03     2580.34     37.96 o
   7   1   0    11648.58    10878.14    129.92 o
   8   1   0      965.19     1030.51     31.09 o
   9   1   0     6795.87     6699.73     84.81 o
  10   1   0    12462.14    12010.21    179.79 o
  11   1   0    10716.68    10533.55    134.42 o
  12   1   0    22037.61    21327.91    341.25 o
  13   1   0     5302.48     4915.05    118.64 o
  14   1   0     9890.31    10098.77    206.09 o
  15   1   0       51.81       60.69     40.79 o
  16   1   0     5911.41     5909.58    170.32 o
  17   1   0       17.62       61.83     51.03 o
   0   2   0    18967.19    19473.71    252.19 o
   1   2   0     6906.54     7241.52     74.48 o
   2   2   0      854.18      812.24     20.93 o
   3   2   0     2268.51     2347.21     36.84 o
   4   2   0       26.15        3.81      8.12 o
   5   2   0     2105.72     2114.27     38.15 o
   6   2   0     4229.46     4066.17     52.07 o
   7   2   0     6530.46     6684.52     82.49 o
   8   2   0     3260.93     3411.13     48.51 o
   9   2   0     3192.46     3165.83     62.87 o
  10   2   0       73.53       71.07     15.72 o
  11   2   0     6193.17     5889.33     75.93 o
  12   2   0        8.61      -41.20     24.20 o
  13   2   0       33.08       40.58     31.00 o
  14   2   0        5.10        9.40     34.18 o
  15   2   0     1794.21     1719.38     88.04 o
  16   2   0      132.54      138.78     51.41 o
  17   2   0      673.94      737.89     72.18 o
   1   3   0    13058.25    13705.85    132.57 o
   2   3   0    15053.23    15860.79    172.49 o
   3   3   0    18598.19    18806.46    244.63 o
   4   3   0     1114.31     1299.20     36.79 o
   5   3   0    17587.60    19165.71    228.42 o
   6   3   0     6492.89     6331.50     78.06 o
   7   3   0    13717.40    13203.95    148.50 o
   8   3   0     8758.77     8458.95    116.79 o
   9   3   0     5180.18     4987.85     75.34 o
  10   3   0     2338.73     2197.29     50.29 o
  11   3   0      475.81      553.67     27.56 o
  12   3   0     3707.05     3866.19     84.73 o
  13   3   0      380.79      345.76     34.39 o
  14   3   0     3763.82     3943.35    115.74 o
  15   3   0     1873.46     2023.92     94.82 o
  16   3   0     3205.41     3125.45    120.58 o
  17   3   0      719.04      676.23     70.55 o
   0   4   0    19182.21    20137.63    243.18 o
   1   4   0    12163.59    13445.14    126.21 o
   2   4   0    43296.52    45906.93    463.65 o
   3   4   0      345.30      305.26     13.36 o
   4   4   0   130630.71   133573.70   1871.23 o
   5   4   0    10495.81    10923.81    152.30 o
   6   4   0    42479.39    41738.36    488.32 o
   7   4   0    14796.92    13832.82    182.01 o
   8   4   0    31947.36    30572.91    333.88 o
   9   4   0     8732.06     8687.72    109.71 o
  10   4   0     7774.06     7603.20    138.92 o
  11   4   0    15843.48    15217.76    242.54 o
  12   4   0     7336.26     7054.06    124.59 o
  13   4   0    10850.33    11308.35    199.72 o
  14   4   0     2839.97     2710.52    102.19 o
  15   4   0    11284.22    10766.62    256.82 o
  16   4   0     1319.44     1265.91     79.94 o
  17   4   0    10776.10    10432.88    322.00 o
   1   5   0    87467.26    90826.71    819.04 o
   2   5   0       80.31       46.77      7.55 o
   3   5   0    76333.29    79328.45    893.09 o
   4   5   0      349.41      301.18     23.15 o
   5   5   0    28431.54    27693.23    521.58 o
   6   5   0    20194.43    19832.21    321.93 o
   7   5   0    19768.33    19634.37    291.32 o
   8   5   0    10992.82    11061.11    158.96 o
   9   5   0    15456.07    15144.81    185.65 o
  10   5   0    13684.01    13822.73    171.74 o
  11   5   0     6543.63     6492.17    101.11 o
  12   5   0     6137.52     6252.56    155.54 o
  13   5   0     7093.44     7040.78    155.55 o
  14   5   0     7206.68     6986.12    179.35 o
  15   5   0     3422.49     3523.65    117.23 o
  16   5   0     9408.57     9737.27    240.47 o
  17   5   0      555.73      447.00     60.17 o
   0   6   0    34680.31    34010.07    502.02 o
   1   6   0       41.19       34.79      7.98 o
   2   6   0     6165.01     6058.69     68.70 o
   3   6   0       22.82       98.30     27.34 o
   4   6   0     2542.94     2468.31     77.18 o
   5   6   0      273.95      380.03     43.70 o
   6   6   0      619.89      597.74     45.13 o
   7   6   0     9461.70     9253.23    180.43 o
   8   6   0     2650.69     2603.55     73.20 o
   9   6   0     4423.06     4178.56     74.39 o
  10   6   0     1652.31     1595.77     34.88 o
  11   6   0     5303.22     5271.19     94.87 o
  12   6   0     2519.11     2568.59    130.84 o
  13   6   0      675.13      572.00     43.10 o
  14   6   0     2418.80     2485.33    106.41 o
  15   6   0      424.10      443.11     55.66 o
  16   6   0      209.49      170.49     47.23 o
   1   7   0       53.71       28.45     11.68 o
   2   7   0      359.62      257.04     13.16 o
   3   7   0    16679.73    17059.19    220.50 o
   4   7   0      225.27      236.84     16.28 o
   5   7   0     1483.95     1396.34     50.21 o
   6   7   0     1330.19     1437.58     77.89 o
   7   7   0       98.92      130.25     31.63 o
   8   7   0     2322.81     2151.30     75.51 o
   9   7   0      284.10      269.49     36.81 o
  10   7   0     4495.85     4442.52    109.33 o
  11   7   0     1992.35     1904.02     51.25 o
  12   7   0     1086.33     1078.60     42.51 o
  13   7   0       46.39       76.14     50.39 o
  14   7   0      513.69      535.59     42.71 o
  15   7   0      174.19      105.05     57.96 o
  16   7   0     1284.34     1270.73    114.72 o
   0   8   0    15893.78    15697.31    240.75 o
   1   8   0     7886.95     7777.00     99.94 o
   2   8   0    44050.78    43210.71    487.52 o
   3   8   0     1009.14     1086.60     33.31 o
   4   8   0    55037.32    56232.10    692.80 o
   5   8   0     5439.24     5648.71     89.46 o
   6   8   0     6600.94     6499.00    112.86 o
   7   8   0     9030.95     8870.10    166.35 o
   8   8   0     2698.86     2820.03     77.39 o
   9   8   0    11256.38    10782.75    187.90 o
  10   8   0     5554.47     5214.61    105.21 o
  11   8   0     5922.34     6010.31    132.69 o
  12   8   0     4796.19     4800.09    115.67 o
  13   8   0     5231.06     5045.12    151.25 o
  14   8   0     2353.48     2445.90    136.16 o
  15   8   0     7619.53     7778.92    255.72 o
  16   8   0     2245.35     2320.46    136.47 o
   1   9   0    30729.04    30980.12    343.02 o
   2   9   0     4196.15     3992.02     61.84 o
   3   9   0    48650.65    48534.87    544.72 o
   4   9   0     2492.14     2458.70     49.03 o
   5   9   0    46016.26    47088.41    583.50 o
   6   9   0     8345.52     8348.63    120.94 o
   7   9   0    17601.98    17882.52    284.97 o
   8   9   0    14511.07    14050.68    233.77 o
   9   9   0    16868.54    15945.82    263.11 o
  10   9   0     7073.01     7069.54    139.66 o
  11   9   0     7071.30     6945.36    150.74 o
  12   9   0     3921.11     4064.46    185.38 o
  13   9   0     3142.66     3245.93    119.40 o
  14   9   0    10228.76    10337.67    259.71 o
  15   9   0     2426.86     2174.52    125.91 o
   0  10   0     1192.72     1435.84     52.03 o
   1  10   0      966.42      875.44     30.94 o
   2  10   0     8962.11     8746.19    118.90 o
   3  10   0      390.65      404.92     24.99 o
   4  10   0    27313.39    28242.50    372.45 o
   5  10   0      975.04      854.34     32.81 o
   6  10   0    16728.26    16644.41    223.06 o
   7  10   0     8406.95     8311.59    123.03 o
   8  10   0     7203.11     7336.20    165.76 o
   9  10   0     5523.39     5218.88    124.92 o
  10  10   0     3567.64     3263.27     92.41 o
  11  10   0     3443.93     3511.26    104.86 o
  12  10   0     1656.32     1693.72     90.97 o
  13  10   0     2314.33     2727.84    145.28 o
  14  10   0     1223.59     1224.36     76.88 o
   1  11   0     1582.11     1592.33     51.85 o
   2  11   0      349.68      315.68     23.07 o
   3  11   0      911.30      937.48     32.54 o
   4  11   0      795.63      727.63     35.35 o
   5  11   0        7.34       52.42     21.43 o
   6  11   0      343.16      402.46     27.49 o
   7  11   0      313.06      277.97     27.55 o
   8  11   0      108.70      140.32     39.60 o
   9  11   0        8.00      -13.29     40.52 o
  10  11   0      182.81      170.99     43.10 o
  11  11   0       46.62       61.95     44.96 o
  12  11   0       45.60       72.02     77.32 o
  13  11   0      406.86      347.44     79.12 o
  14  11   0      127.58       66.47     72.14 o
   0  12   0    12638.95    12820.25    282.76 o
   1  12   0     3112.62     3084.24     73.52 o
   2  12   0     5193.32     5027.80    102.87 o
   3  12   0     4145.68     3699.92     88.39 o
   4  12   0     8097.12     8178.36    146.60 o
   5  12   0     2270.41     2120.46     65.83 o
   6  12   0     6334.62     6254.83    117.70 o
   7  12   0      507.25      577.81     39.58 o
   8  12   0     5522.47     5586.43    115.05 o
   9  12   0      556.79      553.91     50.15 o
  10  12   0     3639.00     3732.81    136.85 o
  11  12   0     2048.63     2175.62    105.16 o
  12  12   0      687.88      659.71     80.02 o
  13  12   0     4704.08     4867.66    225.32 o
   1  13   0    36021.48    36525.06    619.97 o
   2  13   0     1773.87     1766.20     68.15 o
   3  13   0    19184.77    19483.00    302.31 o
   4  13   0     2148.21     2117.84     68.54 o
   5  13   0     9808.00     9975.36    182.76 o
   6  13   0     4237.72     4032.64     99.07 o
   7  13   0     4487.67     4547.23    105.86 o
   8  13   0     2370.37     2617.03     78.35 o
   9  13   0    13438.56    13203.99    232.58 o
  10  13   0     5325.97     5222.47    188.97 o
  11  13   0     9382.80     9336.63    252.94 o
  12  13   0     7080.35     6737.11    208.36 o
   0  14   0    28532.50    30383.01    741.37 o
   1  14   0     1258.03     1251.15     69.06 o
   2  14   0    17379.77    17309.81    321.88 o
   3  14   0     2831.06     2720.38    123.48 o
   4  14   0    15656.89    15792.53    297.62 o
   5  14   0     1376.66     1240.23     72.33 o
   6  14   0     4546.41     4459.01    107.58 o
   7  14   0      781.10      766.49     49.99 o
   8  14   0     3465.93     3725.51    151.30 o
   9  14   0     4808.82     4753.36    120.08 o
  10  14   0    12422.46    12429.13    242.26 o
  11  14   0     8407.96     8298.20    229.25 o
   1  15   0     1233.74     1362.27     75.17 o
   2  15   0     1494.91     1466.73     77.41 o
   3  15   0     1751.69     1603.27     79.27 o
   4  15   0     2447.57     2375.80     92.54 o
   5  15   0     1164.47     1183.27     69.33 o
   6  15   0      936.07      840.66     61.41 o
   7  15   0      480.99      501.29     51.80 o
   8  15   0       21.01       85.21     56.74 o
   9  15   0     3635.03     3432.83    118.80 o
  10  15   0       38.30       -8.17     51.86 o
   0  16   0     1261.12     1204.01    107.77 o
   1  16   0      900.05      964.91    100.61 o
   2  16   0     1189.46     1097.56     98.34 o
   3  16   0       11.10      -61.01     49.18 o
   4  16   0     1210.19     1186.85     74.33 o
   5  16   0      898.23      952.19     69.35 o
   6  16   0     2359.06     2440.79     90.25 o
   7  16   0      903.47      766.05     73.28 o
   8  16   0      502.96      461.62     67.77 o
   1  17   0    11371.61    10912.71    234.17 o
   2  17   0      663.09      710.33     67.83 o
   3  17   0     5383.23     5406.06    148.67 o
   4  17   0     2419.22     2527.51    103.22 o
   5  17   0     9265.89     9594.24    201.24 o
   6  17   0     2800.42     2776.86    118.84 o
   0  18   0    13239.42    14088.62    407.91 o
   1  18   0      137.32      198.43     60.17 o
   2  18   0     9529.90     9010.87    197.49 o
 -18   1   1     1298.37     1371.14     90.15 o
 -17   1   1     2039.65     2099.45    159.40 o
 -16   1   1       19.67       -9.13     43.50 o
 -15   1   1     2985.12     2994.85     93.68 o
 -14   1   1      422.95      401.62     48.94 o
 -13   1   1    13538.39    13020.13    267.92 o
 -12   1   1      648.50      615.15     31.46 o
 -11   1   1    10295.74    10235.44    142.71 o
 -10   1   1     3618.12     3411.05     76.02 o
  -9   1   1    25905.58    24365.63    383.69 o
  -8   1   1      106.70       90.24     11.84 o
  -7   1   1    11815.58    10910.70    130.28 o
  -6   1   1     6881.42     7331.80     95.13 o
  -5   1   1      714.00      817.26     20.86 o
  -4   1   1    14569.79    14171.00    175.19 o
  -3   1   1    15408.79    15706.98    200.98 o
  -2   1   1    50101.28    52437.30    568.58 o
  -1   1   1    16921.83    16764.18    191.03 o
   0   1   1    20777.58    21147.51    379.59 o
   1   1   1    30082.80    31443.86    293.59 o
   2   1   1    14245.39    15047.50    143.93 o
   3   1   1     1643.42     1775.90     22.80 o
   4   1   1     8790.83     8700.20     85.65 o
   5   1   1      351.72      408.73     14.17 o
   6   1   1    21218.01    20774.19    224.44 o
   7   1   1        1.57       16.89      8.51 o
   8   1   1    10876.26    10744.38    133.02 o
   9   1   1     4829.69     4546.27     63.32 o
  10   1   1    23807.52    22348.32    246.81 o
  11   1   1      100.66       27.34     16.06 o
  12   1   1     8652.48     8960.27    161.70 o
  13   1   1      504.11      498.45     46.80 o
  14   1   1     4874.94     4804.04    122.13 o
  15   1   1     1506.84     1495.72     78.92 o
  16   1   1     1140.56     1080.10     87.48 o
  17   1   1     2068.96     1978.61    105.07 o
 -18   2   1     9029.43     8948.58    240.72 o
 -17   2   1       27.85       69.89     49.48 o
 -16   2   1    11842.01    11765.03    279.58 o
 -15   2   1       49.43      108.14     40.13 o
 -14   2   1    20128.06    19326.37    354.13 o
 -13   2   1      165.85      207.21     31.07 o
 -12   2   1    22046.11    20917.44    333.63 o
 -11   2   1      504.11      610.06     21.73 o
 -10   2   1    23283.26    22616.04    267.92 o
  -9   2   1     4067.16     4096.96     60.70 o
  -8   2   1    48165.31    46775.41    500.81 o
  -7   2   1    17262.21    18755.06    225.23 o
  -6   2   1    66293.41    68874.88    767.30 o
  -5   2   1    48672.42    49713.09    547.51 o
  -4   2   1    65478.73    69472.95    889.68 o
  -3   2   1    61749.26    62705.00    945.57 o
  -2   2   1    41713.48    42816.66    588.72 o
  -1   2   1    20793.21    21796.08    223.49 o
   0   2   1    12454.13    12672.74    118.51 o
   1   2   1     8827.46     9580.27    102.86 o
   2   2   1      518.70      626.92     17.60 o
   3   2   1    99457.55   103744.59   1149.54 o
   4   2   1      279.60      331.99     16.82 o
   5   2   1    42663.73    42034.97    413.85 o
   6   2   1      367.95      365.12     18.33 o
   7   2   1    46881.15    47305.02    491.94 o
   8   2   1     5100.80     5251.11     71.09 o
   9   2   1    27399.10    26619.85    300.63 o
  10   2   1      959.60      999.21     27.40 o
  11   2   1    31937.56    32491.12    448.41 o
  12   2   1     1879.30     1719.70     59.17 o
  13   2   1    10680.56    11014.93    218.97 o
  14   2   1     3964.39     3737.61    121.35 o
  15   2   1     9005.51     8418.11    216.08 o
  16   2   1     4416.21     4989.87    155.62 o
  17   2   1     8034.14     8026.28    218.05 o
 -18   3   1      236.26      272.77     59.98 o
 -17   3   1    13912.28    13482.74    316.97 o
 -16   3   1       24.91      -34.96     42.30 o
 -15   3   1    10260.94    10100.67    243.48 o
 -14   3   1      285.25      302.92     45.30 o
 -13   3   1     5640.84     5469.47    120.36 o
 -12   3   1      339.04      377.19     27.10 o
 -11   3   1     5027.96     4830.44     76.90 o
 -10   3   1     4541.33     4850.66     75.40 o
  -9   3   1    28225.85    27379.46    359.38 o
  -8   3   1     2817.00     2606.87     45.88 o
  -7   3   1    49435.54    49980.07    597.41 o
  -6   3   1     4311.76     4220.40     70.74 o
  -5   3   1    57340.79    59341.35    763.70 o
  -4   3   1    24632.62    25520.55    361.16 o
  -3   3   1    41130.75    42676.43    650.19 o
  -2   3   1   286192.91   290225.81   3161.34 o
  -1   3   1    19658.88    20516.58    191.90 o
   0   3   1     4507.19     4876.09     49.02 o
   1   3   1      203.93      314.47     13.29 o
   2   3   1    20751.23    21803.63    245.39 o
   3   3   1      148.05      210.26     13.37 o
   4   3   1    26887.12    27095.38    292.42 o
   5   3   1     1418.68     1508.87     25.49 o
   6   3   1    64114.76    65185.63    694.92 o
   7   3   1      214.07      220.95     13.63 o
   8   3   1    27601.16    26827.46    317.73 o
   9   3   1      535.20      572.37     23.74 o
  10   3   1    13203.15    13070.36    203.03 o
  11   3   1      828.60      947.78     36.70 o
  12   3   1     7672.97     7659.63    144.15 o
  13   3   1      740.83      740.74     49.99 o
  14   3   1     6115.52     5529.86    156.14 o
  15   3   1     5042.15     5407.07    156.80 o
  16   3   1    10301.73    10550.47    261.94 o
  17   3   1     4966.41     4866.34    158.08 o
 -17   4   1       41.70      -25.37     48.36 o
 -16   4   1     1739.65     1567.85    131.06 o
 -15   4   1      176.71      163.97     44.91 o
 -14   4   1     1420.48     1581.73     75.29 o
 -13   4   1       51.42       17.59     28.31 o
 -12   4   1      255.67      226.27     23.33 o
 -11   4   1       52.19       42.02     18.07 o
 -10   4   1      574.31      547.19     34.09 o
  -9   4   1       43.27       53.00     14.51 o
  -8   4   1     4751.20     4868.55     68.46 o
  -7   4   1      481.31      454.19     24.51 o
  -6   4   1     8282.44     8259.23    126.08 o
  -5   4   1     1482.53     1591.95     43.04 o
  -4   4   1    14474.87    15873.98    232.01 o
  -3   4   1    51620.38    53811.47    649.61 o
  -2   4   1      609.98      798.39     13.99 o
  -1   4   1     1705.08     1930.62     40.70 o
   0   4   1     1905.07     1910.18     24.34 o
   1   4   1     6004.00     6444.62     66.33 o
   2   4   1     8711.75     9686.76    124.68 o
   3   4   1     2569.54     2684.48     45.03 o
   4   4   1      502.26      481.60     18.20 o
   5   4   1     4708.63     4776.06     65.35 o
   6   4   1     3873.61     4260.22     61.81 o
   7   4   1    13751.43    14163.40    167.61 o
   8   4   1     2764.10     2874.33     60.94 o
   9   4   1     1114.45     1171.79     35.58 o
  10   4   1      273.70      302.47     21.89 o
  11   4   1     3292.92     3410.71     79.29 o
  12   4   1      209.04      302.36     29.60 o
  13   4   1      201.69      222.11     47.38 o
  14   4   1      297.08      371.08     59.74 o
  15   4   1      585.56      495.07     58.04 o
  16   4   1     1283.56     1409.88     87.48 o
  17   4   1     2842.00     3004.15    125.62 o
 -17   5   1     2305.90     2695.59    110.35 o
 -16   5   1     1050.26     1330.13     82.80 o
 -15   5   1      972.31      945.46     63.96 o
 -14   5   1      374.33      370.31     41.21 o
 -13   5   1     2095.25     1840.50     75.69 o
 -12   5   1      153.13      131.78     23.42 o
 -11   5   1     2188.09     2339.16     47.99 o
 -10   5   1     3078.90     2872.90     47.70 o
  -9   5   1      615.85      578.84     20.56 o
  -8   5   1     1732.73     1837.49     39.61 o
  -7   5   1     2585.45     2810.89     74.89 o
  -6   5   1     2817.42     2707.67     67.54 o
  -5   5   1     5253.20     4711.57     93.58 o
  -4   5   1      161.43      248.39     15.86 o
  -3   5   1    43097.27    46014.41    473.32 o
  -2   5   1      407.44      320.89     11.79 o
  -1   5   1      631.77      942.98     23.76 o
   0   5   1    18953.70    18691.11    177.98 o
   1   5   1      296.63      303.42     12.89 o
   2   5   1    27350.98    28037.60    316.24 o
   3   5   1    14586.69    15262.61    175.13 o
   4   5   1     9020.95     8970.38    121.40 o
   5   5   1      911.17      996.26     39.70 o
   6   5   1     1947.32     1583.37     40.59 o
   7   5   1     4908.45     4755.42     78.34 o
   8   5   1     3308.31     3446.29     56.32 o
   9   5   1     7350.25     7409.38    104.50 o
  10   5   1     2414.90     2385.85     46.89 o
  11   5   1      899.69      916.62     41.35 o
  12   5   1     2110.31     2066.03     63.00 o
  13   5   1     2782.76     3027.59     91.20 o
  14   5   1     1687.53     1770.94     83.86 o
  15   5   1     1326.20     1207.16     74.79 o
  16   5   1      124.56       14.75     49.94 o
 -17   6   1      638.02      812.10     65.59 o
 -16   6   1     8113.04     8216.90    208.19 o
 -15   6   1      360.10      380.88     47.82 o
 -14   6   1    13697.31    13650.33    268.23 o
 -13   6   1        6.22       -9.80     24.85 o
 -12   6   1    19321.53    19100.16    365.38 o
 -11   6   1     1485.63     1359.79     33.04 o
 -10   6   1    26788.49    26238.96    310.26 o
  -9   6   1     5843.04     5807.01     92.76 o
  -8   6   1    14260.65    14476.51    284.57 o
  -7   6   1     2180.52     2345.34     70.09 o
  -6   6   1    17592.98    17790.81    353.57 o
  -5   6   1     6330.13     6197.95     94.52 o
  -4   6   1    20858.87    19442.41    231.76 o
  -3   6   1    13678.00    13576.55    150.87 o
  -2   6   1    24772.65    26617.18    286.58 o
  -1   6   1    75967.95    77779.10    753.02 o
   0   6   1     9050.04     9445.64     97.01 o
   1   6   1    63187.94    61645.06    633.85 o
   2   6   1     2596.12     2415.55     33.67 o
   3   6   1    38132.09    37364.22    436.98 o
   4   6   1      517.06      673.21     38.15 o
   5   6   1    18246.03    17858.60    287.19 o
   6   6   1      831.79      873.29     46.07 o
   7   6   1    26135.57    26210.17    422.16 o
   8   6   1     1443.71     1405.03     37.67 o
   9   6   1    23206.38    23737.08    296.78 o
  10   6   1      391.59      403.11     30.19 o
  11   6   1    14728.52    14312.73    239.50 o
  12   6   1     3755.97     4028.35     95.46 o
  13   6   1    10152.21    10188.21    209.90 o
  14   6   1     2143.70     2188.86     88.40 o
  15   6   1     5766.51     5874.43    164.34 o
  16   6   1     4041.23     4098.57    174.34 o
 -17   7   1     3758.89     3653.02    192.19 o
 -16   7   1       11.34      -91.29     51.56 o
 -15   7   1    10305.19     9794.60    232.43 o
 -14   7   1      126.83      107.70     31.54 o
 -13   7   1    35280.22    34776.55    571.35 o
 -12   7   1     1097.26     1056.49     38.42 o
 -11   7   1    44257.21    43912.87    560.01 o
 -10   7   1     1980.01     1847.90     59.13 o
  -9   7   1    23095.10    22700.06    381.15 o
  -8   7   1     3574.11     3928.70     94.15 o
  -7   7   1    14985.67    15479.53    262.06 o
  -6   7   1    21499.02    22912.39    307.77 o
  -5   7   1    16175.10    16042.92    203.64 o
  -4   7   1     4617.01     4581.43     64.07 o
  -3   7   1    33294.92    34798.32    355.64 o
  -2   7   1    35402.53    35512.89    379.91 o
  -1   7   1     9688.53     9162.43    114.02 o
   0   7   1    59606.14    59622.73    614.95 o
   1   7   1    13939.94    13829.51    152.04 o
   2   7   1    86618.63    86675.82    875.44 o
   3   7   1    10037.76    10186.65    155.72 o
   4   7   1    26343.16    26585.79    336.18 o
   5   7   1      303.12      416.00     22.98 o
   6   7   1    11707.81    11455.90    199.29 o
   7   7   1     1136.04     1179.19     52.70 o
   8   7   1    25108.05    25585.41    416.95 o
   9   7   1     2219.33     2299.05     75.27 o
  10   7   1    29353.55    29441.37    382.65 o
  11   7   1     2819.66     2645.02     63.65 o
  12   7   1    23729.19    23549.21    398.13 o
  13   7   1     4215.47     4310.68    126.34 o
  14   7   1    12632.88    12778.84    290.88 o
  15   7   1     2077.36     1962.88    144.30 o
  16   7   1     2559.39     2339.44    212.54 o
 -16   8   1     3360.38     3157.01    153.10 o
 -15   8   1      703.94      670.52     77.34 o
 -14   8   1     7797.83     7813.54    286.12 o
 -13   8   1      313.59      222.00     42.41 o
 -12   8   1     7263.60     7144.81    153.92 o
 -11   8   1      261.98      219.04     36.57 o
 -10   8   1     3274.34     3249.90     84.18 o
  -9   8   1     2594.46     2652.95     77.56 o
  -8   8   1     5996.09     6125.67    129.40 o
  -7   8   1      934.35     1021.61     46.85 o
  -6   8   1     3052.08     3268.99    106.76 o
  -5   8   1    10102.11    10962.64    139.83 o
  -4   8   1    10560.12    10488.98    129.91 o
  -3   8   1    11623.25    12222.82    133.77 o
  -2   8   1    18234.96    18686.00    219.95 o
  -1   8   1    13589.31    14101.89    155.79 o
   0   8   1     7065.82     7350.94     86.05 o
   1   8   1    32550.34    33357.64    394.33 o
   2   8   1     2422.19     2665.85     44.22 o
   3   8   1    14035.51    13521.69    187.28 o
   4   8   1      768.81      784.24     27.74 o
   5   8   1    16762.00    17553.00    238.80 o
   6   8   1     1126.21     1248.12     38.19 o
   7   8   1     6564.08     6434.68    134.25 o
   8   8   1     2341.47     2303.76     87.75 o
   9   8   1     5987.39     6411.54    139.15 o
  10   8   1      283.30      351.62     47.19 o
  11   8   1     7023.39     7020.07    175.42 o
  12   8   1     1714.86     1728.90     76.37 o
  13   8   1     3029.92     2948.28    116.51 o
  14   8   1     3697.41     3592.60    159.48 o
  15   8   1     2119.84     2172.66    197.76 o
 -16   9   1       40.99     -132.78     70.11 o
 -15   9   1      267.47      318.48     80.43 o
 -14   9   1     1035.51     1038.97     69.58 o
 -13   9   1      159.89      160.59     37.92 o
 -12   9   1      742.40      579.83     60.01 o
 -11   9   1      168.34      132.61     37.42 o
 -10   9   1     1998.36     1916.64     72.52 o
  -9   9   1       50.38       62.64     26.57 o
  -8   9   1       98.57      150.25     30.38 o
  -7   9   1      744.76      785.11     32.53 o
  -6   9   1     1910.68     2057.47     57.04 o
  -5   9   1     1434.88     1634.47     41.49 o
  -4   9   1     1024.23     1033.07     30.12 o
  -3   9   1     2044.83     2067.20     38.55 o
  -2   9   1      789.48      937.25     30.57 o
  -1   9   1     2556.54     2428.66     40.80 o
   0   9   1      459.00      431.29     21.34 o
   1   9   1     2454.43     2309.95     47.30 o
   2   9   1       89.89      107.75     16.09 o
   3   9   1     2237.40     2155.90     49.92 o
   4   9   1       19.20       47.65     19.14 o
   5   9   1      235.91      170.32     19.62 o
   6   9   1      360.44      412.16     22.67 o
   7   9   1      824.82      851.01     52.83 o
   8   9   1      286.41      266.21     40.96 o
   9   9   1        1.06       37.28     38.62 o
  10   9   1      277.98      253.13     48.38 o
  11   9   1       83.61       90.56     46.46 o
  12   9   1      509.56      477.70     47.98 o
  13   9   1      825.91      907.57     77.28 o
  14   9   1     1053.93     1114.77     92.20 o
  15   9   1      301.70      161.99     70.48 o
 -15  10   1       59.53      -82.50     57.00 o
 -14  10   1     2489.59     2297.98    135.86 o
 -13  10   1      435.26      288.79     61.95 o
 -12  10   1     5752.51     5667.84    216.54 o
 -11  10   1      119.89      117.20     43.42 o
 -10  10   1     5681.91     5562.69    171.64 o
  -9  10   1       45.16       45.61     35.47 o
  -8  10   1    13586.84    13333.53    226.08 o
  -7  10   1    12352.66    12094.91    168.63 o
  -6  10   1    19995.35    19814.11    261.46 o
  -5  10   1    14673.38    15210.08    205.80 o
  -4  10   1    16554.97    17473.86    223.95 o
  -3  10   1     2626.81     2592.85     47.77 o
  -2  10   1     2895.60     3022.39     57.81 o
  -1  10   1     7246.81     7314.25     96.23 o
   0  10   1      137.96      152.58     17.19 o
   1  10   1    12916.42    12440.26    171.17 o
   2  10   1     5087.40     5108.70     78.38 o
   3  10   1    11544.97    11121.11    156.83 o
   4  10   1       54.87       63.12     21.99 o
   5  10   1    15984.18    16035.33    235.87 o
   6  10   1      189.40      176.29     22.67 o
   7  10   1    23706.81    23691.67    323.41 o
   8  10   1      515.65      503.38     53.31 o
   9  10   1     5808.52     5951.80    136.10 o
  10  10   1      431.28      379.41     50.03 o
  11  10   1     3526.56     3587.42    112.25 o
  12  10   1      669.39      691.10     74.20 o
  13  10   1     3930.63     3955.78    140.97 o
  14  10   1     2380.48     2533.07    129.56 o
 -14  11   1       39.60      -23.87     70.24 o
 -13  11   1     9825.89     9891.69    246.42 o
 -12  11   1       86.43      141.24     52.95 o
 -11  11   1    10650.65    10161.74    203.36 o
 -10  11   1      671.67      577.58     50.68 o
  -9  11   1    12415.76    12294.35    212.42 o
  -8  11   1     3900.46     3817.14     76.64 o
  -7  11   1    30986.10    30447.85    390.83 o
  -6  11   1    23871.94    24465.56    318.75 o
  -5  11   1    33866.93    34386.68    436.54 o
  -4  11   1    13240.56    13208.23    184.10 o
  -3  11   1    18737.86    18413.70    221.42 o
  -2  11   1    11816.70    12266.47    165.92 o
  -1  11   1     2416.51     2745.58     49.94 o
   0  11   1    30563.94    30019.91    346.36 o
   1  11   1     2529.66     2576.92     57.61 o
   2  11   1    37375.85    37330.05    457.03 o
   3  11   1      869.14      940.09     41.04 o
   4  11   1    27033.30    26392.19    356.09 o
   5  11   1      204.72      150.64     25.21 o
   6  11   1    32432.43    33008.41    439.18 o
   7  11   1        1.57        6.32     22.52 o
   8  11   1    20384.88    20538.74    309.66 o
   9  11   1      360.04      458.91     57.81 o
  10  11   1     7027.98     7531.04    166.05 o
  11  11   1     1926.35     1929.35     91.09 o
  12  11   1     6920.77     6442.62    196.73 o
  13  11   1     3201.08     3335.67    167.31 o
 -13  12   1      559.87      743.08     87.02 o
 -12  12   1    10555.02    10012.32    334.42 o
 -11  12   1      844.12      859.85     71.41 o
 -10  12   1    11480.00    11443.21    222.41 o
  -9  12   1       64.96       58.56     39.68 o
  -8  12   1    13179.55    13065.20    210.29 o
  -7  12   1     3967.39     4033.62     88.07 o
  -6  12   1     7179.11     7418.74    129.16 o
  -5  12   1     5135.79     5585.38    105.75 o
  -4  12   1     8964.20     9418.05    154.76 o
  -3  12   1    14783.64    14623.83    221.81 o
  -2  12   1     4278.35     4507.03     96.25 o
  -1  12   1    27294.96    27580.01    375.52 o
   0  12   1    11818.89    11968.09    188.80 o
   1  12   1    21739.80    21810.17    346.86 o
   2  12   1     5131.89     4944.58    102.73 o
   3  12   1    15008.24    15500.91    245.59 o
   4  12   1      271.81      255.92     43.67 o
   5  12   1    10171.26    10229.43    175.22 o
   6  12   1       29.21       74.98     31.31 o
   7  12   1    16047.70    16090.38    254.56 o
   8  12   1     1284.12     1293.96     64.75 o
   9  12   1     9965.10    10096.62    235.29 o
  10  12   1      698.76      736.97     69.27 o
  11  12   1     7796.79     7558.67    214.71 o
  12  12   1     2501.08     2263.14    205.73 o
 -12  13   1       21.45       96.15     68.43 o
 -11  13   1     1590.39     1596.67     95.73 o
 -10  13   1      183.46      133.56     43.77 o
  -9  13   1     1809.05     1739.29     75.51 o
  -8  13   1        8.42       72.63     28.63 o
  -7  13   1      166.07      183.73     34.19 o
  -6  13   1      783.30      948.64     55.20 o
  -5  13   1      108.32      145.66     35.18 o
  -4  13   1      324.07      340.42     38.37 o
  -3  13   1       16.24       31.35     31.92 o
  -2  13   1     1168.18     1139.78     53.31 o
  -1  13   1      103.97      143.45     54.88 o
   0  13   1     4285.20     4153.21    113.36 o
   1  13   1     1671.39     1554.99     71.67 o
   2  13   1      666.29      622.79     43.63 o
   3  13   1      122.96      100.44     35.84 o
   4  13   1      767.09      782.78     49.08 o
   5  13   1       79.46       95.34     33.55 o
   6  13   1       87.78      106.45     32.95 o
   7  13   1        8.81       24.52     42.40 o
   8  13   1      465.55      533.10     54.51 o
   9  13   1      233.23      239.12     50.47 o
  10  13   1      685.31      710.22     58.03 o
  11  13   1      231.70      193.26     70.03 o
  12  13   1      527.07      462.22     89.55 o
 -11  14   1      503.75      705.04     67.11 o
 -10  14   1     3483.89     3645.42    115.00 o
  -9  14   1      122.16      206.19     56.92 o
  -8  14   1     5778.23     5644.47    117.42 o
  -7  14   1      286.89      329.66     43.04 o
  -6  14   1     2279.57     2352.75     79.06 o
  -5  14   1      483.01      555.92     47.25 o
  -4  14   1      478.44      490.30     52.58 o
  -3  14   1     8682.89     8382.61    171.00 o
  -2  14   1     1879.01     1774.49     73.93 o
  -1  14   1    14178.70    14307.49    309.92 o
   0  14   1     1085.36      984.54     64.01 o
   1  14   1     6406.13     6738.87    157.03 o
   2  14   1     2201.85     2231.29     94.54 o
   3  14   1     3757.88     3871.68    110.92 o
   4  14   1      594.96      555.97     66.04 o
   5  14   1     1639.89     1647.22     82.45 o
   6  14   1      245.59      184.89     37.13 o
   7  14   1     3008.22     3051.60     84.46 o
   8  14   1      453.75      318.19     54.71 o
   9  14   1     3417.46     3137.47    107.03 o
  10  14   1      492.49      429.27     70.93 o
 -10  15   1     1066.77     1124.84     81.76 o
  -9  15   1    15974.46    16791.56    319.26 o
  -8  15   1      730.16      737.48     72.14 o
  -7  15   1    10856.10    11089.25    212.56 o
  -6  15   1     4914.45     4888.60    129.82 o
  -5  15   1     7883.56     7746.18    175.78 o
  -4  15   1     8015.94     8020.31    180.23 o
  -3  15   1     7076.50     6506.65    157.61 o
  -2  15   1    12640.50    12786.65    255.48 o
  -1  15   1     2356.53     2395.10     99.29 o
   0  15   1     9039.19     8997.72    196.56 o
   1  15   1     4902.58     4903.16    188.61 o
   2  15   1    12159.83    12047.28    309.69 o
   3  15   1     1728.10     1852.25     83.62 o
   4  15   1    14890.02    15001.75    289.78 o
   5  15   1       43.18       19.43     40.93 o
   6  15   1    10269.74    10228.41    201.31 o
   7  15   1      598.94      542.19     65.26 o
   8  15   1    10813.00    10809.47    244.80 o
   9  15   1     1513.33     1533.26     90.40 o
  -8  16   1    10799.56    10571.86    228.48 o
  -7  16   1     5869.06     6060.79    143.29 o
  -6  16   1     9813.88    10393.55    209.15 o
  -5  16   1     7249.59     7548.87    177.94 o
  -4  16   1    12546.43    12348.21    253.07 o
  -3  16   1     9975.85     9915.62    214.75 o
  -2  16   1     4226.41     4138.47    125.37 o
  -1  16   1     9985.89    10256.73    220.66 o
   0  16   1     1580.50     1673.25    106.89 o
   1  16   1    13116.22    13207.96    266.54 o
   2  16   1      929.12      944.76     70.60 o
   3  16   1    15514.88    15918.74    289.27 o
   4  16   1      419.65      578.28     58.80 o
   5  16   1    13653.21    13509.46    342.55 o
   6  16   1      161.84      117.33     47.36 o
   7  16   1    14117.29    13704.09    298.64 o
  -6  17   1     2748.40     2828.84    101.49 o
  -5  17   1     2124.30     2247.97     93.11 o
  -4  17   1     3051.28     2976.45    106.08 o
  -3  17   1     1310.07     1422.59     81.39 o
  -2  17   1     1420.85     1562.34     98.84 o
  -1  17   1      108.86      141.00     55.28 o
   0  17   1     1836.93     1823.70     86.76 o
   1  17   1      953.62     1081.98     72.85 o
   2  17   1     5209.29     5386.10    141.48 o
   3  17   1     1640.27     1714.53     84.93 o
   4  17   1     1782.63     1610.00     82.20 o
   5  17   1        9.18      -29.51     47.71 o
  -2  18   1     1844.58     1942.56     92.86 o
  -1  18   1     1410.42     1274.95     84.39 o
   0  18   1      194.38      238.28     56.37 o
   1  18   1      227.67      195.43     57.88 o
 -18   0   2     4257.45     4340.43    310.73 o
 -17   0   2     1763.15     1716.32    130.03 o
 -16   0   2     7393.88     7106.91    228.29 o
 -15   0   2     5747.44     6113.98    202.24 o
 -14   0   2     2028.89     2035.28    124.70 o
 -13   0   2    28660.37    29906.17    856.78 o
 -12   0   2      511.44      668.90     39.49 o
 -11   0   2    76349.05    73369.44   1148.91 o
 -10   0   2    22785.47    22430.62    365.38 o
  -9   0   2    56398.35    57070.78   1012.43 o
  -8   0   2    30300.27    31266.34    556.98 o
  -7   0   2    16122.86    16228.32    297.39 o
  -6   0   2    11778.48    11533.34    183.57 o
  -5   0   2    46966.54    45930.71    696.29 o
  -4   0   2   140602.11   150109.38   2406.49 o
  -3   0   2   143527.92   150741.08   2262.80 o
  -2   0   2     3023.67     3291.84     48.80 o
  -1   0   2    92186.27    92043.15   2566.54 o
   0   0   2   101340.89   104337.31   1277.11 o
   1   0   2    66277.77    70489.72    797.52 o
   2   0   2   110241.10   115777.48   1360.20 o
   3   0   2    19614.30    20055.96    250.64 o
   4   0   2    44187.18    46089.88    546.30 o
   5   0   2    19431.52    19978.76    244.32 o
   6   0   2    12271.25    11898.00    167.60 o
   7   0   2    11974.50    12099.38    226.46 o
   8   0   2    48088.77    47356.41    629.29 o
   9   0   2    12320.55    11736.05    179.55 o
  10   0   2    37023.16    35185.74    505.18 o
  11   0   2     2402.52     2154.96     77.23 o
  12   0   2    28072.89    27591.07    685.64 o
  13   0   2      169.12      130.86     54.20 o
  14   0   2    18860.36    18565.26    486.81 o
  15   0   2      343.61      530.66     86.51 o
  16   0   2     3898.32     3806.26    191.90 o
  17   0   2      203.53      379.25    121.11 o
 -18   1   2     2573.53     2619.36    117.86 o
 -17   1   2     3043.36     3033.39    117.65 o
 -16   1   2     4510.39     4351.19    126.74 o
 -15   1   2     4758.63     4504.49    161.45 o
 -14   1   2     7231.42     7560.21    188.59 o
 -13   1   2     9811.46     9802.40    195.94 o
 -12   1   2    22464.89    21497.03    277.14 o
 -11   1   2      499.74      534.34     30.13 o
 -10   1   2    22695.88    22013.00    279.93 o
  -9   1   2      278.07      251.87     15.32 o
  -8   1   2    27610.85    28837.37    371.40 o
  -7   1   2     5894.37     6572.92    105.83 o
  -6   1   2    42927.48    44941.14    546.93 o
  -5   1   2      132.24      142.27      8.17 o
  -4   1   2    54338.64    54721.14    573.20 o
  -3   1   2    17222.52    17412.53    176.53 o
  -2   1   2    42365.70    45323.64    418.05 o
  -1   1   2     6072.60     6235.65     60.18 o
   0   1   2    18412.58    20154.93    188.85 o
   1   1   2    79343.80    82378.45    671.94 o
   2   1   2    41805.74    44112.23    372.53 o
   3   1   2    25160.46    25840.80    214.52 o
   4   1   2     4525.84     4537.47     45.26 o
   5   1   2    16344.06    16314.45    182.35 o
   6   1   2     1606.19     1345.38     28.40 o
   7   1   2    15082.52    14846.37    149.51 o
   8   1   2     5291.38     5138.96     73.08 o
   9   1   2    26767.65    25708.59    269.57 o
  10   1   2     4629.45     4664.55     64.03 o
  11   1   2     3100.02     3041.75     74.43 o
  12   1   2      320.92      328.81     39.94 o
  13   1   2    15304.98    15516.99    291.40 o
  14   1   2     2537.98     2262.65     92.52 o
  15   1   2     8846.68     9048.63    229.40 o
  16   1   2       86.60       96.74     63.02 o
 -18   2   2       15.29       60.93     52.90 o
 -17   2   2      448.12      397.27     57.83 o
 -16   2   2     5160.08     5029.63    149.29 o
 -15   2   2       16.58       -7.72     36.84 o
 -14   2   2     2010.37     1791.95     76.70 o
 -13   2   2       42.35       -3.31     26.93 o
 -12   2   2       12.33       -2.43     15.27 o
 -11   2   2     1120.38     1032.75     27.57 o
 -10   2   2     1603.94     1599.02     38.46 o
  -9   2   2     4392.34     4190.95     62.55 o
  -8   2   2      618.07      591.43     19.19 o
  -7   2   2     1680.30     2295.51     35.38 o
  -6   2   2     2417.47     2507.91     34.32 o
  -5   2   2      543.98      642.84     25.05 o
  -4   2   2      120.76       64.80     16.30 o
  -3   2   2      351.35      284.00     11.81 o
  -2   2   2    24776.20    25525.77    254.05 o
  -1   2   2     1873.50     1920.45     22.23 o
   0   2   2     3113.51     3105.28     31.55 o
   1   2   2     2230.11     2344.68     37.19 o
   2   2   2    10823.11    10915.86    109.45 o
   3   2   2      308.44      326.56      9.14 o
   4   2   2    15742.10    16296.12    159.25 o
   5   2   2      147.92      148.39      9.62 o
   6   2   2       13.99       15.70      8.64 o
   7   2   2     3342.95     3537.77     46.27 o
   8   2   2       15.17       25.97     11.21 o
   9   2   2     8854.08     8763.88    144.75 o
  10   2   2      121.80      106.82     15.61 o
  11   2   2       39.90       53.44     22.49 o
  12   2   2       81.40       -6.81     30.35 o
  13   2   2     2092.12     1913.49     93.89 o
  14   2   2     1664.22     1624.52     83.41 o
  15   2   2      469.82      370.42     58.24 o
  16   2   2      803.78      635.62     71.24 o
 -18   3   2     3257.88     3211.36    126.41 o
 -17   3   2     1142.07     1143.79     77.00 o
 -16   3   2     5032.10     4773.04    145.43 o
 -15   3   2     4035.40     3725.58    123.74 o
 -14   3   2     3460.61     3413.22    132.58 o
 -13   3   2     2176.92     2179.04     86.10 o
 -12   3   2      527.38      594.10     30.57 o
 -11   3   2     1212.08     1264.51     37.23 o
 -10   3   2     6401.73     6140.38    107.04 o
  -9   3   2     5442.45     5253.55     82.99 o
  -8   3   2    18504.29    18897.91    224.04 o
  -7   3   2      794.90      679.77     19.18 o
  -6   3   2    47596.07    47696.21    565.64 o
  -5   3   2     1027.88      985.23     24.62 o
  -4   3   2    22460.51    23659.98    282.44 o
  -3   3   2    11895.31    11408.11    126.91 o
  -2   3   2      559.08      714.62     13.28 o
  -1   3   2     1211.70     1275.25     23.14 o
   0   3   2    27099.66    28563.21    257.53 o
   1   3   2    11492.63    12026.64    132.17 o
   2   3   2     2469.26     2438.33     34.57 o
   3   3   2     7428.08     7773.16     83.73 o
   4   3   2     9569.19     9874.85    104.04 o
   5   3   2    10385.78    10522.85    116.27 o
   6   3   2     1692.89     1706.52     36.42 o
   7   3   2     6940.84     6823.83     81.59 o
   8   3   2      316.60      328.52     16.70 o
   9   3   2     6339.98     6403.88     90.99 o
  10   3   2      102.09      133.64     18.90 o
  11   3   2     4826.53     4841.40     94.13 o
  12   3   2       71.68       52.35     27.91 o
  13   3   2     5039.04     4572.96    125.98 o
  14   3   2        6.17       25.88     41.87 o
  15   3   2     2276.29     2512.10    109.60 o
  16   3   2      425.68      445.89     66.24 o
 -18   4   2     6022.97     6254.18    182.25 o
 -17   4   2     9496.69     9739.27    242.99 o
 -16   4   2     6401.77     6560.23    239.20 o
 -15   4   2    11273.81    10900.88    255.93 o
 -14   4   2     5866.19     5940.09    137.42 o
 -13   4   2    11052.32    11121.25    191.62 o
 -12   4   2     3506.61     3352.01     63.96 o
 -11   4   2    14664.65    14552.84    242.73 o
 -10   4   2      781.24      725.17     24.97 o
  -9   4   2    34020.34    33400.46    411.92 o
  -8   4   2     3120.70     3218.99     54.98 o
  -7   4   2    54378.89    53693.02    707.76 o
  -6   4   2      100.68       47.85     11.08 o
  -5   4   2    96344.19    97623.56   1126.02 o
  -4   4   2     1597.79     1718.59     42.81 o
  -3   4   2   119231.87   121941.01   1232.27 o
  -2   4   2    24051.94    25778.23    274.47 o
  -1   4   2    17287.71    17607.11    172.00 o
   0   4   2    53913.41    55978.50    494.71 o
   1   4   2    42433.13    43549.57    428.84 o
   2   4   2    30463.12    31271.31    324.88 o
   3   4   2    31465.43    32697.09    350.35 o
   4   4   2    24689.81    23763.51    265.14 o
   5   4   2    15951.33    16071.32    196.05 o
   6   4   2    37517.60    38388.69    416.98 o
   7   4   2    11622.28    12039.33    145.84 o
   8   4   2    26466.53    25897.89    298.14 o
   9   4   2     1691.27     1744.44     36.53 o
  10   4   2    10027.23    10244.49    168.81 o
  11   4   2      417.16      477.48     31.32 o
  12   4   2    17955.02    17318.37    304.45 o
  13   4   2      513.19      534.93     52.77 o
  14   4   2    14063.21    14020.86    320.14 o
  15   4   2      617.31      558.25     62.69 o
  16   4   2    15530.28    16082.88    367.93 o
 -18   5   2     3321.98     3427.00    127.13 o
 -17   5   2     4581.96     4687.38    144.86 o
 -16   5   2     9220.96     9211.68    227.12 o
 -15   5   2     2768.81     2812.53    102.00 o
 -14   5   2    15529.91    15152.07    290.79 o
 -13   5   2     1383.20     1340.08     50.92 o
 -12   5   2    16349.46    16132.90    223.50 o
 -11   5   2     5691.45     5316.19     87.69 o
 -10   5   2    27154.15    26635.39    314.49 o
  -9   5   2     9164.33     9070.81    128.16 o
  -8   5   2    36094.34    36099.49    550.78 o
  -7   5   2      334.28      275.71     31.74 o
  -6   5   2    43625.62    43939.05    567.45 o
  -5   5   2    21320.63    22621.78    286.75 o
  -4   5   2    74311.28    74551.61    805.23 o
  -3   5   2    35171.61    37071.22    370.87 o
  -2   5   2    52786.56    53569.52    514.45 o
  -1   5   2     5173.19     5170.08     62.20 o
   0   5   2    11385.58    11688.39    115.30 o
   1   5   2    23552.89    24038.97    231.70 o
   2   5   2    25423.03    25001.56    270.71 o
   3   5   2    16210.38    16623.00    193.88 o
   4   5   2    12606.15    12500.09    172.49 o
   5   5   2    37254.46    37729.69    493.42 o
   6   5   2    11021.05    11028.96    149.79 o
   7   5   2    18202.03    18289.13    221.60 o
   8   5   2    11037.55    11379.69    147.71 o
   9   5   2    25139.99    24762.52    296.63 o
  10   5   2      737.06      752.74     31.42 o
  11   5   2    18871.54    18658.59    284.88 o
  12   5   2      117.27       96.37     33.07 o
  13   5   2    15828.58    15957.12    373.03 o
  14   5   2       78.30        1.16     47.38 o
  15   5   2     8519.14     8591.10    220.21 o
  16   5   2      101.30       19.58     52.63 o
 -17   6   2     1366.29     1424.44     79.27 o
 -16   6   2      148.52       82.55     41.42 o
 -15   6   2     2250.07     2193.14     87.17 o
 -14   6   2      918.99      985.52     58.86 o
 -13   6   2     1904.54     1804.80     56.57 o
 -12   6   2      417.60      402.43     28.15 o
 -11   6   2     8776.43     8384.84    111.67 o
 -10   6   2     3202.06     2907.94     48.41 o
  -9   6   2     6686.06     6795.20    110.51 o
  -8   6   2     2085.18     2298.92     60.49 o
  -7   6   2     5091.14     5527.67    103.79 o
  -6   6   2      441.37      337.61     15.46 o
  -5   6   2    12057.05    12054.35    168.29 o
  -4   6   2     2334.37     1771.35     32.88 o
  -3   6   2     7269.47     6673.93     78.06 o
  -2   6   2      972.32     1193.67     24.50 o
  -1   6   2     1311.89     1506.06     31.70 o
   0   6   2     1008.76      929.54     19.10 o
   1   6   2     8885.04     8462.96    102.53 o
   2   6   2      161.28      217.50     10.80 o
   3   6   2     5087.22     5144.41     91.18 o
   4   6   2     1353.48     1308.86     41.16 o
   5   6   2     1503.37     1564.95     58.96 o
   6   6   2     6320.28     6462.88    101.28 o
   7   6   2      422.59      420.84     19.90 o
   8   6   2    11772.24    11809.99    156.33 o
   9   6   2       71.00       48.54     17.01 o
  10   6   2     1247.85     1229.40     41.95 o
  11   6   2       58.22       45.81     25.14 o
  12   6   2     2793.42     2708.13     83.58 o
  13   6   2      356.65      288.35     46.17 o
  14   6   2     4038.20     3969.23    138.87 o
  15   6   2      166.50      232.03     52.37 o
 -17   7   2       42.52       53.20     61.23 o
 -16   7   2       17.13       13.20    106.02 o
 -15   7   2       92.50       46.56     36.25 o
 -14   7   2     1935.78     1918.80     68.18 o
 -13   7   2     1512.67     1392.55     48.31 o
 -12   7   2     4233.16     4241.97     76.51 o
 -11   7   2     3733.43     3580.28     71.47 o
 -10   7   2     2065.04     2003.16     62.90 o
  -9   7   2      793.51      722.31     41.08 o
  -8   7   2     5134.55     4947.90    100.40 o
  -7   7   2       64.76       76.55     27.58 o
  -6   7   2      246.68      208.69     17.72 o
  -5   7   2     5153.01     5311.62     74.25 o
  -4   7   2     3050.01     3421.70     51.86 o
  -3   7   2    10714.59    10789.79    118.65 o
  -2   7   2     4291.54     4269.94     56.95 o
  -1   7   2     6110.89     5946.82     76.84 o
   0   7   2     9043.05     8466.03    100.95 o
   1   7   2      599.66      568.67     18.93 o
   2   7   2      405.49      479.23     16.21 o
   3   7   2      152.74      131.19     17.92 o
   4   7   2     4802.58     5287.62     96.58 o
   5   7   2     1658.84     1752.10     47.80 o
   6   7   2      636.62      599.11     26.92 o
   7   7   2      216.31      221.02     18.54 o
   8   7   2      627.81      592.57     21.69 o
   9   7   2     1596.42     1598.52     41.66 o
  10   7   2      712.84      781.60     33.96 o
  11   7   2     4103.97     4179.78     97.12 o
  12   7   2       10.06       -9.15     28.90 o
  13   7   2      812.60      774.82     67.92 o
  14   7   2        4.76      -87.19     51.52 o
  15   7   2      368.97      344.55     76.88 o
 -16   8   2      711.27      924.24     85.96 o
 -15   8   2     9369.76     9137.36    282.35 o
 -14   8   2     1955.50     1901.20     89.36 o
 -13   8   2     8057.57     7839.09    165.25 o
 -12   8   2     4349.48     4004.54     84.16 o
 -11   8   2     7719.54     7912.55    156.19 o
 -10   8   2     3933.20     4164.71     96.80 o
  -9   8   2    16541.06    16051.02    333.82 o
  -8   8   2        5.58      -24.87     26.53 o
  -7   8   2    37827.97    38930.82    513.09 o
  -6   8   2     2563.48     2876.81     57.71 o
  -5   8   2    30775.59    31657.27    360.77 o
  -4   8   2     4952.18     4718.57     70.00 o
  -3   8   2    10650.63    10596.29    124.46 o
  -2   8   2    53906.09    53934.25    573.80 o
  -1   8   2    39310.97    38124.07    410.99 o
   0   8   2     4387.46     4865.52     65.68 o
   1   8   2    13692.75    13715.64    166.24 o
   2   8   2     4971.20     5192.78     70.30 o
   3   8   2     8260.80     8005.03    119.85 o
   4   8   2    14418.95    14788.00    214.56 o
   5   8   2    13602.29    13607.20    191.24 o
   6   8   2     9596.12     9489.91    135.64 o
   7   8   2     2376.54     2343.52     59.91 o
   8   8   2     9766.81     9823.91    188.38 o
   9   8   2      295.59      266.88     28.76 o
  10   8   2    18680.93    18817.42    319.40 o
  11   8   2      231.45      211.04     42.46 o
  12   8   2    15825.51    15882.43    281.51 o
  13   8   2      354.68      307.38     56.69 o
  14   8   2     4278.85     4337.05    198.96 o
  15   8   2        7.69       23.55     68.72 o
 -16   9   2     7472.94     7642.98    253.76 o
 -15   9   2     3089.25     3107.57    158.70 o
 -14   9   2    10272.82     9964.61    247.24 o
 -13   9   2     1448.61     1362.01     93.18 o
 -12   9   2     9209.77     9568.00    188.16 o
 -11   9   2      585.41      451.70     45.53 o
 -10   9   2    11837.54    11997.12    218.44 o
  -9   9   2       58.88       55.81     27.56 o
  -8   9   2    36911.93    35957.95    510.25 o
  -7   9   2       31.09       69.27     14.14 o
  -6   9   2    58700.67    59025.70    684.59 o
  -5   9   2       37.90       48.43     15.63 o
  -4   9   2    27508.54    28059.56    307.13 o
  -3   9   2    27393.87    28541.53    312.50 o
  -2   9   2    46260.91    46464.81    482.06 o
  -1   9   2    10958.50    10787.30    124.50 o
   0   9   2    32836.18    31849.56    347.27 o
   1   9   2     5835.32     6091.82     89.28 o
   2   9   2     9391.29     9410.74    154.03 o
   3   9   2    21375.49    21420.60    289.58 o
   4   9   2    16124.47    16023.77    232.81 o
   5   9   2    30623.80    30748.99    408.05 o
   6   9   2    13896.05    14197.47    201.69 o
   7   9   2    21267.94    20862.00    265.78 o
   8   9   2     2259.76     2170.54     96.64 o
   9   9   2    15116.23    14954.84    263.33 o
  10   9   2      233.86      200.21     35.72 o
  11   9   2    14450.78    14099.68    294.49 o
  12   9   2     2023.99     1855.64     83.18 o
  13   9   2     8514.13     8722.07    229.89 o
  14   9   2       87.06       85.75     64.44 o
 -15  10   2     3519.47     3260.97    148.12 o
 -14  10   2     1793.68     1772.63    118.77 o
 -13  10   2     5735.15     5550.48    157.07 o
 -12  10   2     1505.57     1311.99     75.22 o
 -11  10   2     3444.56     3576.54    100.33 o
 -10  10   2       56.23       44.78     36.90 o
  -9  10   2    12705.95    12409.21    211.33 o
  -8  10   2     2516.46     2454.32     50.34 o
  -7  10   2    31747.04    31655.53    402.60 o
  -6  10   2      270.08      340.55     22.29 o
  -5  10   2    25178.61    24997.33    303.25 o
  -4  10   2      225.12      284.48     23.30 o
  -3  10   2     8092.22     8476.99    106.50 o
  -2  10   2     3860.77     3765.70     58.61 o
  -1  10   2     7542.45     7170.97     90.36 o
   0  10   2      989.28     1063.12     28.95 o
   1  10   2     3587.69     3837.91     66.57 o
   2  10   2     5334.15     5270.18     82.33 o
   3  10   2     5018.96     5038.22    115.57 o
   4  10   2    10177.34    10315.75    161.02 o
   5  10   2    11573.23    11639.18    172.21 o
   6  10   2    12039.89    11928.90    175.58 o
   7  10   2     3880.51     3736.68     66.51 o
   8  10   2     5059.54     5204.34    128.14 o
   9  10   2       27.25      -40.54     40.81 o
  10  10   2     3404.20     3304.78    111.81 o
  11  10   2       93.36       46.20     38.02 o
  12  10   2     6978.36     6657.53    168.54 o
  13  10   2      187.64       46.47     50.44 o
  14  10   2     5705.53     5851.30    356.94 o
 -15  11   2      624.99      611.63    132.14 o
 -14  11   2      449.89      419.41     98.10 o
 -13  11   2        8.19      -20.25     51.84 o
 -12  11   2      107.09      194.57     54.85 o
 -11  11   2      732.85      836.25     60.55 o
 -10  11   2      423.11      366.63     48.59 o
  -9  11   2      104.50      129.01     29.32 o
  -8  11   2       44.64       73.20     20.75 o
  -7  11   2      724.46      729.40     33.20 o
  -6  11   2     1516.76     1531.43     45.74 o
  -5  11   2      811.91      764.16     35.49 o
  -4  11   2       40.69       31.21     17.14 o
  -3  11   2       11.41      -22.28     13.57 o
  -2  11   2       79.32       65.49     16.79 o
  -1  11   2       88.55       90.30     17.39 o
   0  11   2      447.77      486.10     24.39 o
   1  11   2     1914.28     1913.70     45.13 o
   2  11   2       10.89        7.86     16.84 o
   3  11   2      240.99      234.28     27.42 o
   4  11   2      129.21      140.74     25.10 o
   5  11   2       11.09       13.72     22.13 o
   6  11   2      111.54      117.84     31.55 o
   7  11   2       48.14       87.41     26.47 o
   8  11   2       80.78       72.19     30.72 o
   9  11   2      694.21      747.41     39.60 o
  10  11   2       70.93       80.70     47.58 o
  11  11   2      146.40       56.53     57.79 o
  12  11   2        1.16       38.52     59.34 o
  13  11   2        5.01        0.72     79.79 o
 -14  12   2     3234.89     3214.97    192.43 o
 -13  12   2     4180.23     4213.32    238.74 o
 -12  12   2      895.82      923.40     85.68 o
 -11  12   2     4988.16     5065.30    153.54 o
 -10  12   2       48.85       21.52     38.79 o
  -9  12   2     6471.93     6491.68    142.22 o
  -8  12   2      156.85      177.83     29.68 o
  -7  12   2    10055.70    10040.06    181.57 o
  -6  12   2       14.83       42.71     27.23 o
  -5  12   2     8946.26     8591.00    163.05 o
  -4  12   2      145.00      207.07     31.30 o
  -3  12   2     6967.54     6999.26    123.93 o
  -2  12   2       85.58      107.21     37.14 o
  -1  12   2     9360.10     9518.57    143.56 o
   0  12   2     4267.38     4315.53     97.42 o
   1  12   2     3321.15     3219.76    131.54 o
   2  12   2     9424.94     9244.10    161.14 o
   3  12   2      903.52      904.16     47.39 o
   4  12   2     6015.13     6071.78    113.83 o
   5  12   2      919.13      982.12     47.94 o
   6  12   2     4131.19     3887.90     89.35 o
   7  12   2     4383.44     4297.68     93.84 o
   8  12   2     2876.13     2687.81     93.61 o
   9  12   2     1617.56     1632.57     78.48 o
  10  12   2     4537.82     4439.02    142.96 o
  11  12   2        2.95       45.77     64.58 o
  12  12   2     3861.14     4066.59    205.07 o
 -13  13   2     3565.07     3674.54    238.27 o
 -12  13   2    18621.96    18454.13    540.96 o
 -11  13   2     1300.01     1299.05     67.17 o
 -10  13   2    20332.54    20973.21    359.43 o
  -9  13   2      128.58      151.38     28.91 o
  -8  13   2    12912.82    12838.61    212.22 o
  -7  13   2        4.33      -19.18     29.83 o
  -6  13   2     7308.25     7431.09    147.32 o
  -5  13   2      769.46      686.24     41.74 o
  -4  13   2    21857.55    21558.02    315.57 o
  -3  13   2     3199.22     3096.40     76.93 o
  -2  13   2    29806.84    29973.80    485.38 o
  -1  13   2    12667.20    12550.67    227.20 o
   0  13   2    17461.03    16860.15    310.46 o
   1  13   2     9385.49     9644.07    177.12 o
   2  13   2     5938.39     6496.67    133.03 o
   3  13   2     7139.82     6879.75    139.12 o
   4  13   2     3210.49     3069.93     82.45 o
   5  13   2     8028.91     8024.10    159.45 o
   6  13   2     5829.37     5973.28    121.61 o
   7  13   2     7213.28     7121.30    171.65 o
   8  13   2     3586.94     3479.29    106.78 o
   9  13   2    14388.48    14669.19    271.21 o
  10  13   2     1423.80     1436.29     94.59 o
  11  13   2    14074.96    14219.42    388.44 o
 -12  14   2     3091.89     2939.44    173.88 o
 -11  14   2    11136.71    11350.98    226.77 o
 -10  14   2       32.19       49.00     46.73 o
  -9  14   2    18100.32    17739.20    317.74 o
  -8  14   2      267.59      224.90     45.92 o
  -7  14   2     9549.83     9656.60    173.70 o
  -6  14   2       28.01       60.23     38.73 o
  -5  14   2     9240.62     8705.69    187.13 o
  -4  14   2      245.06      241.20     43.46 o
  -3  14   2    10858.61    10989.61    214.44 o
  -2  14   2     3509.52     3203.48     95.27 o
  -1  14   2    19316.95    19337.12    354.56 o
   0  14   2    12385.78    12286.69    243.93 o
   1  14   2    17891.07    17805.88    330.17 o
   2  14   2     6116.43     5861.15    143.67 o
   3  14   2     4969.37     4730.53    117.74 o
   4  14   2     7308.87     7416.30    144.24 o
   5  14   2     1233.24     1305.82     59.22 o
   6  14   2     3554.68     3664.31     94.14 o
   7  14   2     1451.75     1393.30     69.75 o
   8  14   2     8048.55     8047.81    191.22 o
   9  14   2     2418.04     2440.16     96.40 o
  10  14   2    17191.23    17280.76    333.46 o
 -10  15   2     2372.88     2105.99    104.28 o
  -9  15   2     1739.69     1611.97     90.48 o
  -8  15   2     1529.58     1571.39     69.01 o
  -7  15   2      111.08       63.62     41.91 o
  -6  15   2     2103.45     2304.27    102.22 o
  -5  15   2     1219.47     1437.33     70.96 o
  -4  15   2     1715.21     1660.27     89.23 o
  -3  15   2      650.76      633.13     58.85 o
  -2  15   2     7735.29     7633.32    176.23 o
  -1  15   2     1050.17     1078.73     69.61 o
   0  15   2      970.91      899.81     65.63 o
   1  15   2      192.74      296.05     49.91 o
   2  15   2       41.51       64.36     42.92 o
   3  15   2     4160.25     4000.60    112.65 o
   4  15   2       55.74        8.42     42.51 o
   5  15   2     2758.59     3005.48     97.33 o
   6  15   2      999.78     1126.98     63.66 o
   7  15   2      136.67      166.43     62.24 o
   8  15   2      806.99      822.04     77.05 o
   9  15   2      414.60      446.99     70.86 o
  -9  16   2     4028.80     4121.54    142.54 o
  -8  16   2     1213.95     1234.17     89.79 o
  -7  16   2      701.37      690.44     57.38 o
  -6  16   2      432.18      469.30     55.10 o
  -5  16   2     2420.36     2494.66     96.15 o
  -4  16   2     1014.93     1108.72     91.98 o
  -3  16   2     2087.14     2066.83     87.37 o
  -2  16   2      383.18      422.23     57.89 o
  -1  16   2      304.27      266.26     51.10 o
   0  16   2      427.87      401.65     53.67 o
   1  16   2     3275.77     3301.28    106.86 o
   2  16   2       30.78       39.86     45.65 o
   3  16   2     1305.80     1489.30    118.71 o
   4  16   2       58.36       -1.91     44.52 o
   5  16   2      215.85      148.52     49.22 o
   6  16   2     1250.40     1381.37     72.11 o
   7  16   2      254.32      262.31     69.49 o
  -7  17   2       56.42      -79.67    200.78 o
  -6  17   2    13604.73    13630.47    259.68 o
  -5  17   2      637.42      654.44     73.24 o
  -4  17   2    15031.62    15403.31    286.84 o
  -3  17   2      272.43      243.48     61.22 o
  -2  17   2     2670.23     2557.10     99.99 o
  -1  17   2     1431.63     1305.00     76.70 o
   0  17   2     3714.92     3575.28    115.70 o
   1  17   2     6376.51     6447.76    153.93 o
   2  17   2     3519.06     3977.81    120.84 o
   3  17   2     7221.02     6983.77    175.27 o
   4  17   2     3962.71     3985.96    119.28 o
   5  17   2     5710.26     5556.02    142.64 o
  -2  18   2      782.23      738.63     69.55 o
  -1  18   2     7815.07     7881.33    181.63 o
   0  18   2     1595.04     1660.31     87.75 o
 -19   1   3       19.79       -5.82     51.60 o
 -18   1   3     4789.36     4898.16    155.53 o
 -17   1   3       26.43       22.95     43.80 o
 -16   1   3     1553.40     1638.31    106.46 o
 -15   1   3     3087.09     3037.92    106.17 o
 -14   1   3     3772.46     3637.70    113.33 o
 -13   1   3     7451.72     6911.51    147.85 o
 -12   1   3    12890.15    12626.23    198.55 o
 -11   1   3     6525.88     6294.27     93.96 o
 -10   1   3     9454.00     9178.59    115.13 o
  -9   1   3     3261.93     3236.64     50.78 o
  -8   1   3     4506.00     4552.57     63.93 o
  -7   1   3     9009.37     7929.80     94.37 o
  -6   1   3     1204.76      875.78     25.80 o
  -5   1   3    71000.30    74033.47    791.22 o
  -4   1   3     3879.66     3957.44     42.66 o
  -3   1   3    13869.49    14424.31    140.09 o
  -2   1   3     3271.14     3273.68     35.42 o
  -1   1   3    72395.70    74713.31    721.48 o
   0   1   3       42.52       35.37      3.76 o
   1   1   3      618.98      616.55     15.05 o
   2   1   3     1525.94     1621.76     19.72 o
   3   1   3     2903.01     2806.53     30.51 o
   4   1   3      844.55      904.94     24.86 o
   5   1   3    20100.35    21004.33    193.75 o
   6   1   3     3458.18     3133.84     51.74 o
   7   1   3    13811.32    13788.34    141.41 o
   8   1   3     4375.54     4176.09     54.45 o
   9   1   3    10685.35    10360.38    118.73 o
  10   1   3     4504.96     4365.83     81.27 o
  11   1   3     2117.92     1946.02     60.72 o
  12   1   3    10872.09    10836.56    215.45 o
  13   1   3     5157.26     5203.44    138.90 o
  14   1   3     4547.97     4560.73    145.14 o
  15   1   3     1174.20     1145.11     81.29 o
  16   1   3     2024.28     1980.05    105.54 o
 -19   2   3    10652.67    11469.76    284.52 o
 -18   2   3     1162.97     1092.39     79.93 o
 -17   2   3    11936.40    11713.77    279.70 o
 -16   2   3     3986.60     3751.75    122.82 o
 -15   2   3    12021.91    11475.04    266.28 o
 -14   2   3     5582.69     5242.44    123.64 o
 -13   2   3    15987.45    15690.28    271.95 o
 -12   2   3     7229.58     6836.27     91.82 o
 -11   2   3    18305.44    17618.91    268.13 o
 -10   2   3    33836.15    34511.64    452.47 o
  -9   2   3     6527.72     6375.73    100.47 o
  -8   2   3    74787.67    75019.27    923.58 o
  -7   2   3    18374.93    17891.06    198.46 o
  -6   2   3    76334.48    76557.83    796.98 o
  -5   2   3     4439.96     4362.75     51.88 o
  -4   2   3    30929.38    32234.77    329.07 o
  -3   2   3      164.48      221.18      9.03 o
  -2   2   3    56499.00    58510.60    554.96 o
  -1   2   3     5585.59     5592.96     60.94 o
   0   2   3   144760.20   149553.28   1350.94 o
   1   2   3    10317.18    10949.73     99.12 o
   2   2   3    31354.38    31959.61    297.34 o
   3   2   3     8187.88     8379.53     84.68 o
   4   2   3    43485.13    43075.70    424.19 o
   5   2   3     2547.76     2272.47     32.22 o
   6   2   3    38077.30    37047.64    368.13 o
   7   2   3    16385.53    15785.81    164.70 o
   8   2   3    17506.15    17772.75    189.97 o
   9   2   3     6069.11     6013.96     87.82 o
  10   2   3     9034.79     8940.52    141.37 o
  11   2   3    18093.14    18185.92    296.50 o
  12   2   3     5936.04     5696.20    131.97 o
  13   2   3    11218.84    11969.42    256.87 o
  14   2   3     5742.68     5789.70    168.17 o
  15   2   3     8375.74     8687.09    226.66 o
  16   2   3      407.15      473.99     68.46 o
 -18   3   3    13456.43    13615.77    374.26 o
 -17   3   3      453.31      403.46     56.47 o
 -16   3   3    12218.59    12218.21    284.49 o
 -15   3   3     1615.46     1694.94     81.74 o
 -14   3   3     2444.29     2217.20     74.18 o
 -13   3   3     3709.87     3746.87     81.34 o
 -12   3   3    15273.93    14743.08    200.70 o
 -11   3   3     6710.18     6505.50    127.68 o
 -10   3   3    10622.72    10842.13    169.58 o
  -9   3   3    33561.93    32870.57    396.65 o
  -8   3   3     1783.84     1831.19     35.36 o
  -7   3   3    59418.01    56670.06    683.28 o
  -6   3   3    21307.54    22125.78    263.38 o
  -5   3   3    51294.43    52521.08    621.52 o
  -4   3   3      426.93      399.50     12.50 o
  -3   3   3    11431.32    12485.52    128.45 o
  -2   3   3      202.67      263.16      8.60 o
  -1   3   3    27454.08    28072.63    270.63 o
   0   3   3    12746.88    13953.33    139.96 o
   1   3   3    35392.75    36602.38    351.94 o
   2   3   3     2198.38     2195.48     27.94 o
   3   3   3    84472.70    87372.15    801.12 o
   4   3   3     1289.02     1146.68     24.09 o
   5   3   3    43532.25    43597.64    449.57 o
   6   3   3    18259.89    18111.44    195.24 o
   7   3   3    18643.36    18755.55    219.37 o
   8   3   3     1438.53     1413.67     32.42 o
   9   3   3     8301.07     7978.54    109.88 o
  10   3   3    10371.54    10161.98    156.77 o
  11   3   3     2752.01     2533.80     65.20 o
  12   3   3     8432.81     8478.70    192.73 o
  13   3   3     1629.96     1632.75     84.26 o
  14   3   3     6923.28     6984.57    189.28 o
  15   3   3     1531.04     1331.10    144.90 o
  16   3   3     9459.72     9525.36    247.58 o
 -18   4   3       18.06       -0.90     48.84 o
 -17   4   3     2003.41     2076.42     98.89 o
 -16   4   3     1001.73      977.90     68.11 o
 -15   4   3      147.53       64.09     37.86 o
 -14   4   3      941.61     1027.59     52.97 o
 -13   4   3       61.75       77.79     24.72 o
 -12   4   3       32.56       48.67     18.83 o
 -11   4   3     8710.34     8655.22    162.33 o
 -10   4   3     1635.55     1746.75     42.24 o
  -9   4   3       25.60       63.93     17.77 o
  -8   4   3     5820.18     5739.56     97.76 o
  -7   4   3      384.30      422.37     17.71 o
  -6   4   3     3327.21     2903.25     45.49 o
  -5   4   3      708.16      521.92     16.02 o
  -4   4   3    15531.34    17168.13    187.25 o
  -3   4   3     2950.57     2999.48     40.88 o
  -2   4   3    25897.96    26950.13    261.21 o
  -1   4   3       29.90       -9.96      7.32 o
   0   4   3       94.86      105.96      8.12 o
   1   4   3     1962.13     2166.58     36.69 o
   2   4   3     5998.27     6027.35     71.13 o
   3   4   3      148.63      114.71     10.90 o
   4   4   3    11047.56    10841.49    130.03 o
   5   4   3      585.65      700.09     21.49 o
   6   4   3     2399.61     2559.32     56.98 o
   7   4   3     2863.85     2879.92     64.75 o
   8   4   3     1084.46     1078.81     30.33 o
   9   4   3      251.65      294.26     19.11 o
  10   4   3      104.89      141.58     22.95 o
  11   4   3     2896.70     3003.55     88.37 o
  12   4   3      801.59      891.86     51.83 o
  13   4   3      482.32      512.30     65.32 o
  14   4   3      281.12      289.95     91.52 o
  15   4   3      540.59      464.43     74.73 o
  16   4   3       67.25        1.26     74.16 o
 -18   5   3      358.23      381.43     57.18 o
 -17   5   3      737.89      761.64     64.04 o
 -16   5   3     3150.38     3465.63    116.73 o
 -15   5   3      282.58      207.87     42.30 o
 -14   5   3     3509.39     3846.12    101.57 o
 -13   5   3       40.86       47.89     28.60 o
 -12   5   3      927.76      834.01     30.09 o
 -11   5   3     1666.05     1591.41     38.51 o
 -10   5   3      972.95      882.37     27.94 o
  -9   5   3    11145.01    10942.71    151.74 o
  -8   5   3      185.31      162.39     18.20 o
  -7   5   3    15192.32    16406.49    240.28 o
  -6   5   3     1303.51     1291.85     32.44 o
  -5   5   3     5647.46     5353.23     69.40 o
  -4   5   3     7224.78     7370.38     84.13 o
  -3   5   3     2015.71     1852.09     31.73 o
  -2   5   3    10693.18    10871.38    147.02 o
  -1   5   3      141.00      169.60     16.81 o
   0   5   3    12550.02    13656.51    145.05 o
   1   5   3     8981.46     9057.85    108.10 o
   2   5   3      474.69      474.64     14.25 o
   3   5   3     3328.61     3630.50     54.69 o
   4   5   3     5876.66     5865.87     87.29 o
   5   5   3     2670.86     2424.84     43.17 o
   6   5   3      283.81      293.26     20.08 o
   7   5   3     7162.33     7066.15    100.31 o
   8   5   3     1128.73     1223.70     33.50 o
   9   5   3     4937.13     4870.16     82.56 o
  10   5   3     1979.47     2037.83     57.15 o
  11   5   3     3000.05     3232.38     80.87 o
  12   5   3      514.57      423.90     43.86 o
  13   5   3      154.28      216.24     47.22 o
  14   5   3     1592.74     1535.10     84.02 o
  15   5   3      178.25      188.62     55.37 o
 -18   6   3      179.06      162.53     70.55 o
 -17   6   3     6168.52     5977.27    167.44 o
 -16   6   3      842.90      866.19     87.59 o
 -15   6   3    12327.80    12496.08    283.65 o
 -14   6   3     2876.47     2814.36     85.49 o
 -13   6   3     9361.59     9014.37    159.79 o
 -12   6   3    15139.42    14895.69    185.70 o
 -11   6   3    20072.01    19729.47    255.79 o
 -10   6   3    23232.88    22762.84    308.67 o
  -9   6   3     8306.81     8347.33    135.66 o
  -8   6   3    21613.46    20690.68    301.49 o
  -7   6   3     5223.07     5199.96     82.12 o
  -6   6   3    28482.11    29214.97    366.62 o
  -5   6   3      193.05      207.06     15.30 o
  -4   6   3    45556.78    44058.39    489.22 o
  -3   6   3    16218.83    16237.04    185.72 o
  -2   6   3    32505.32    32421.49    341.18 o
  -1   6   3       68.73      116.01     11.05 o
   0   6   3    20728.99    19986.09    198.79 o
   1   6   3     4853.26     5082.98     70.26 o
   2   6   3    31921.54    32330.85    347.30 o
   3   6   3     3464.62     3157.50     52.93 o
   4   6   3    12604.40    12352.55    171.86 o
   5   6   3     8637.14     9001.93    121.62 o
   6   6   3    16323.40    16526.92    211.02 o
   7   6   3     4772.98     4700.63    101.32 o
   8   6   3    16035.64    15638.98    202.56 o
   9   6   3    14045.11    14041.58    193.73 o
  10   6   3    15335.97    15418.97    246.12 o
  11   6   3    14345.50    14422.33    257.34 o
  12   6   3     3859.76     3880.07    110.12 o
  13   6   3     4209.17     4113.84    245.18 o
  14   6   3      976.89      793.35     65.02 o
  15   6   3     7612.06     8018.62    208.91 o
 -17   7   3      580.79      573.28     80.47 o
 -16   7   3    10800.80    10875.23    254.59 o
 -15   7   3     3640.41     3656.08    167.89 o
 -14   7   3    16196.71    15372.82    293.29 o
 -13   7   3     7000.43     7135.30    124.89 o
 -12   7   3    13466.74    12889.55    168.70 o
 -11   7   3    38285.43    37429.77    484.79 o
 -10   7   3     8675.88     8931.60    157.80 o
  -9   7   3    22746.44    22658.55    346.78 o
  -8   7   3    16352.51    16122.79    213.92 o
  -7   7   3    23923.25    24318.44    312.05 o
  -6   7   3     4479.62     4499.06     66.46 o
  -5   7   3    45200.42    45190.64    532.94 o
  -4   7   3     3021.56     2885.65     44.95 o
  -3   7   3    48009.42    47994.88    555.76 o
  -2   7   3      816.09      944.27     25.05 o
  -1   7   3    69911.34    72646.23    769.40 o
   0   7   3     5893.91     6262.82     76.32 o
   1   7   3    46599.52    47609.01    486.15 o
   2   7   3      243.49      414.35     15.14 o
   3   7   3    30701.04    31564.78    382.86 o
   4   7   3     2581.18     2609.93     51.38 o
   5   7   3    20128.93    19677.45    247.75 o
   6   7   3     2679.48     2653.70     47.55 o
   7   7   3    11612.88    11646.49    160.17 o
   8   7   3    10278.62    10093.12    144.00 o
   9   7   3    12290.28    12079.79    185.49 o
  10   7   3    18043.66    18495.11    316.95 o
  11   7   3    11718.50    12240.97    225.19 o
  12   7   3    12846.68    12417.08    248.51 o
  13   7   3     5582.99     5715.67    155.92 o
  14   7   3     8517.40     8748.01    281.80 o
  15   7   3     1050.16     1031.90    103.91 o
 -17   8   3     2491.32     2141.00    190.20 o
 -16   8   3       67.83      -49.04     53.31 o
 -15   8   3     8015.42     8195.11    216.29 o
 -14   8   3      722.58      609.33     51.53 o
 -13   8   3     7119.24     6884.93    138.93 o
 -12   8   3     3450.73     3467.32     80.78 o
 -11   8   3     4880.16     4774.15    104.69 o
 -10   8   3     6745.19     6702.72    130.50 o
  -9   8   3      998.20     1069.86     50.22 o
  -8   8   3     7466.98     7665.79    113.80 o
  -7   8   3      602.64      559.59     25.22 o
  -6   8   3    19856.96    20544.40    239.95 o
  -5   8   3     1382.13     1271.23     49.36 o
  -4   8   3    12177.79    12239.11    141.65 o
  -3   8   3     3666.93     3614.95     58.88 o
  -2   8   3     3023.27     3015.23     52.92 o
  -1   8   3     1415.12     1453.96     30.94 o
   0   8   3    22654.36    22409.20    246.99 o
   1   8   3     6631.26     7025.42     88.50 o
   2   8   3     5199.12     5221.61     70.61 o
   3   8   3     4310.86     4123.65     70.28 o
   4   8   3     8716.93     8648.47    129.49 o
   5   8   3      509.15      509.79     30.06 o
   6   8   3    12811.37    12874.33    170.47 o
   7   8   3     1305.58     1316.29     32.88 o
   8   8   3    14897.02    14840.33    195.74 o
   9   8   3     5128.47     5127.50     98.45 o
  10   8   3     3370.90     3276.84     73.80 o
  11   8   3     5498.70     5556.71    121.04 o
  12   8   3      627.82      632.44     44.65 o
  13   8   3     2448.17     2244.68    164.00 o
  14   8   3       30.25        3.08     65.83 o
 -16   9   3        9.64      -24.76     61.77 o
 -15   9   3     1756.40     1580.11     86.17 o
 -14   9   3        4.88       15.02     45.35 o
 -13   9   3      508.61      561.99     47.13 o
 -12   9   3      290.78      242.53     47.11 o
 -11   9   3      132.75      111.85     36.48 o
 -10   9   3     5049.75     4810.22    107.93 o
  -9   9   3       19.37       28.10     32.82 o
  -8   9   3     1755.68     2019.53     40.03 o
  -7   9   3      326.54      427.31     20.88 o
  -6   9   3      166.59      152.56     17.63 o
  -5   9   3     1383.79     1396.64     35.11 o
  -4   9   3     9697.52     9898.59    119.65 o
  -3   9   3     3402.81     3158.11     54.45 o
  -2   9   3      170.59      268.89     19.05 o
  -1   9   3       50.03      108.06     14.85 o
   0   9   3      831.17      954.59     27.38 o
   1   9   3      592.21      624.06     24.89 o
   2   9   3       79.38       70.16     19.60 o
   3   9   3      484.89      416.44     26.07 o
   4   9   3     2509.44     2448.35     54.69 o
   5   9   3        4.69        9.47     17.82 o
   6   9   3      209.89      229.99     18.57 o
   7   9   3      110.57      107.38     15.93 o
   8   9   3     4507.10     4554.54     99.08 o
   9   9   3     2022.77     2090.03     69.74 o
  10   9   3      611.40      656.19     57.33 o
  11   9   3     1112.60     1238.73     69.09 o
  12   9   3      187.32      178.89     52.42 o
  13   9   3      300.65      297.10     70.18 o
  14   9   3       54.08      -67.16     62.68 o
 -16  10   3     1065.09     1074.67     99.00 o
 -15  10   3     7392.90     7075.31    196.76 o
 -14  10   3     1174.81     1116.86     88.51 o
 -13  10   3     3888.07     4110.19    130.78 o
 -12  10   3     2501.53     2658.11     99.60 o
 -11  10   3      995.34     1084.26     67.72 o
 -10  10   3     5658.25     5487.90    127.34 o
  -9  10   3     4426.85     4455.39     83.47 o
  -8  10   3     7562.22     7798.83    105.83 o
  -7  10   3     6959.81     7499.45    102.68 o
  -6  10   3    25935.16    25006.29    292.72 o
  -5  10   3       33.17       37.19     18.58 o
  -4  10   3    27763.01    27845.67    306.94 o
  -3  10   3      154.84      175.84     20.52 o
  -2  10   3    16611.20    16540.38    184.30 o
  -1  10   3     1025.18      899.62     28.40 o
   0  10   3      733.25      897.97     29.31 o
   1  10   3      696.84      670.03     27.45 o
   2  10   3    13144.48    13132.62    163.47 o
   3  10   3     1505.97     1542.18     45.88 o
   4  10   3    25927.35    25857.73    349.73 o
   5  10   3      676.53      676.82     33.33 o
   6  10   3    10728.09    10506.26    159.04 o
   7  10   3    12121.04    11956.32    184.65 o
   8  10   3     4865.80     4817.75    104.49 o
   9  10   3     2267.84     2448.15     90.60 o
  10  10   3     2421.96     2400.84     93.10 o
  11  10   3      643.69      689.27     58.21 o
  12  10   3      525.44      601.86     65.54 o
  13  10   3     4832.40     5001.76    192.68 o
 -15  11   3     3051.19     3339.66    172.30 o
 -14  11   3    10963.11    11111.35    322.48 o
 -13  11   3     2277.77     2394.36    127.89 o
 -12  11   3     7454.12     7792.00    182.82 o
 -11  11   3     8192.52     7982.86    168.50 o
 -10  11   3     6352.72     6391.79    120.76 o
  -9  11   3    23518.72    23605.44    321.45 o
  -8  11   3    16886.41    16805.32    219.80 o
  -7  11   3    28560.82    27989.13    347.51 o
  -6  11   3     4275.86     3881.40     71.18 o
  -5  11   3    37631.34    37463.05    473.00 o
  -4  11   3       66.62       71.59     16.61 o
  -3  11   3    24723.71    24865.77    293.40 o
  -2  11   3     3248.47     3247.91     55.66 o
  -1  11   3    14649.31    15207.86    173.07 o
   0  11   3      182.79      193.63     21.90 o
   1  11   3    20336.63    20387.67    272.57 o
   2  11   3     7507.45     7358.03    120.00 o
   3  11   3    34537.95    34691.23    460.13 o
   4  11   3     2228.33     2062.15     54.92 o
   5  11   3    31823.68    31637.56    424.26 o
   6  11   3     4035.34     3981.97     81.23 o
   7  11   3     8918.87     9060.88    148.39 o
   8  11   3     9975.22     9969.72    196.14 o
   9  11   3     6831.73     7154.56    155.59 o
  10  11   3     8425.50     8670.08    204.52 o
  11  11   3     1966.97     1962.87     89.99 o
  12  11   3     5527.46     5486.43    168.13 o
 -14  12   3     4365.70     4630.27    233.71 o
 -13  12   3     4817.33     4696.72    183.74 o
 -12  12   3     3247.51     3452.74    147.46 o
 -11  12   3     6695.36     6891.11    149.11 o
 -10  12   3     5021.96     4941.75    173.57 o
  -9  12   3     8137.02     7661.45    180.39 o
  -8  12   3     7175.05     7446.89    136.70 o
  -7  12   3     5662.54     5572.50    129.07 o
  -6  12   3     9681.88     9513.90    150.80 o
  -5  12   3      227.99      318.88     32.66 o
  -4  12   3    29881.33    30290.40    425.73 o
  -3  12   3       16.29       27.22     26.93 o
  -2  12   3    26328.07    26181.56    344.91 o
  -1  12   3      104.00      145.93     29.41 o
   0  12   3    24575.62    25811.27    385.18 o
   1  12   3      538.10      467.04     39.10 o
   2  12   3    23915.89    23571.55    375.38 o
   3  12   3      457.47      449.36     38.32 o
   4  12   3    12277.72    12381.79    215.72 o
   5  12   3     1199.66     1183.09     53.77 o
   6  12   3     4016.48     3878.37     94.35 o
   7  12   3     5621.31     5660.61    119.48 o
   8  12   3     3606.08     3561.47    109.91 o
   9  12   3     9144.58     8958.95    233.99 o
  10  12   3     7565.04     7477.71    183.70 o
  11  12   3     2596.57     2625.78    110.35 o
 -13  13   3       69.24      -17.30     76.82 o
 -12  13   3      661.53      634.21     92.42 o
 -11  13   3      352.86      314.10     53.48 o
 -10  13   3      431.77      357.85     50.31 o
  -9  13   3     1242.07     1250.07     67.15 o
  -8  13   3     1129.15     1056.92     49.80 o
  -7  13   3      272.73      270.19     36.29 o
  -6  13   3      185.48      237.00     34.49 o
  -5  13   3       27.88       31.36     28.27 o
  -4  13   3      739.23      690.47     41.30 o
  -3  13   3      509.73      557.38     38.83 o
  -2  13   3       46.64       74.71     36.25 o
  -1  13   3      971.85     1052.99     51.54 o
   0  13   3      173.75      165.75     41.78 o
   1  13   3     2171.65     2246.12     73.09 o
   2  13   3       17.13       43.41     31.70 o
   3  13   3     1573.67     1725.84     69.87 o
   4  13   3      116.22      180.79     34.89 o
   5  13   3      106.92      148.64     34.56 o
   6  13   3      103.21      119.24     34.12 o
   7  13   3      200.02      268.60     35.11 o
   8  13   3      874.52      874.66     62.99 o
   9  13   3     1728.86     1645.03     77.78 o
  10  13   3     1229.15     1282.43     77.51 o
 -12  14   3     1661.93     1568.52     95.66 o
 -11  14   3     4948.35     4904.72    149.18 o
 -10  14   3     1224.08     1432.60     75.18 o
  -9  14   3     2830.39     2823.84     80.52 o
  -8  14   3      859.35     1006.60     52.36 o
  -7  14   3     1103.89     1140.14     58.95 o
  -6  14   3     3028.44     3186.30     94.11 o
  -5  14   3       29.35      -15.78     45.34 o
  -4  14   3     4831.90     4905.75    107.59 o
  -3  14   3      458.93      461.42     43.88 o
  -2  14   3     7020.30     6701.64    138.95 o
  -1  14   3      388.14      341.06     55.76 o
   0  14   3     6892.65     6472.57    143.55 o
   1  14   3        3.97       10.09     55.85 o
   2  14   3     3916.41     3928.91    106.85 o
   3  14   3       13.77      -14.74     40.96 o
   4  14   3     2183.88     2267.42     78.16 o
   5  14   3     1802.70     1827.95     68.28 o
   6  14   3     2535.32     2529.47     78.40 o
   7  14   3     1695.00     1738.61     82.96 o
   8  14   3     1365.71     1539.74     78.84 o
   9  14   3     2031.60     2034.11    124.11 o
 -11  15   3     4944.68     4967.04    163.11 o
 -10  15   3     6867.36     7011.83    182.11 o
  -9  15   3     7892.29     8265.31    201.12 o
  -8  15   3     3763.59     3788.40    106.04 o
  -7  15   3    12427.44    12342.19    232.85 o
  -6  15   3      936.64      910.65     59.61 o
  -5  15   3    10917.00    11131.95    215.81 o
  -4  15   3      246.35      298.67     48.99 o
  -3  15   3    17531.99    17499.98    292.06 o
  -2  15   3      128.83       89.12     59.48 o
  -1  15   3    21059.40    20703.33    357.60 o
   0  15   3       34.07       12.73     42.34 o
   1  15   3    17605.13    17445.24    309.09 o
   2  15   3       30.19       80.97     44.20 o
   3  15   3     9169.79     9223.58    187.46 o
   4  15   3     1828.49     1892.39     80.20 o
   5  15   3     5951.38     6111.37    142.35 o
   6  15   3     5279.27     5496.39    132.68 o
   7  15   3     5407.08     5674.86    220.14 o
   8  15   3     4670.97     4651.92    148.27 o
  -9  16   3     5134.76     4949.19    160.58 o
  -8  16   3     9887.01    10350.93    206.27 o
  -7  16   3     2442.47     2461.88     91.51 o
  -6  16   3    17123.45    16936.12    304.73 o
  -5  16   3      855.98      798.41     62.41 o
  -4  16   3    16535.56    16780.23    304.08 o
  -3  16   3       16.45       16.31     45.59 o
  -2  16   3    10527.26    10321.53    207.66 o
  -1  16   3       13.56       75.66     55.90 o
   0  16   3     9085.41     8931.80    188.64 o
   1  16   3      337.59      166.40     47.73 o
   2  16   3     9038.40     8930.10    188.44 o
   3  16   3     1836.41     1991.59     86.16 o
   4  16   3    19219.16    19602.75    345.30 o
   5  16   3     2507.80     2500.87    104.59 o
   6  16   3    12309.56    12762.03    292.89 o
  -7  17   3     2498.32     2515.03     95.57 o
  -6  17   3      215.54      232.15     55.15 o
  -5  17   3     5452.63     5937.04    148.33 o
  -4  17   3       46.01       72.69     49.44 o
  -3  17   3     4183.35     4102.64    123.22 o
  -2  17   3       46.83       88.44     50.34 o
  -1  17   3     1999.39     1974.36     90.16 o
   0  17   3        1.39       66.46     50.76 o
   1  17   3     2391.55     2293.05    105.48 o
   2  17   3      981.98     1060.18     72.29 o
   3  17   3     4615.90     4699.13    132.81 o
   4  17   3      173.30      239.81     56.32 o
  -2  18   3      483.06      348.98    126.81 o
  -1  18   3     1283.72     1435.31     84.94 o
 -19   0   4     2456.31     2437.90    184.84 o
 -18   0   4     3192.22     3615.06    180.56 o
 -17   0   4       10.08       15.26     74.89 o
 -16   0   4     6928.14     6999.01    260.06 o
 -15   0   4      104.85       49.66     60.55 o
 -14   0   4    64264.86    60134.56   1751.25 o
 -13   0   4     1813.15     1977.75     74.98 o
 -12   0   4    52129.27    51380.58    911.47 o
 -11   0   4     8449.70     7914.89    160.96 o
 -10   0   4    19271.88    18941.93    387.07 o
  -9   0   4    17662.83    15679.93    266.93 o
  -8   0   4    65782.11    64545.59   1072.98 o
  -7   0   4     5330.68     6350.14    112.93 o
  -6   0   4    16901.97    18717.66    334.19 o
  -5   0   4    15289.42    15640.00    229.13 o
  -4   0   4    17472.20    18740.02    272.25 o
  -3   0   4   136517.41   137724.30   1801.11 o
  -2   0   4    13732.84    13179.42    167.61 o
  -1   0   4    65840.56    69202.70    845.51 o
   0   0   4    61621.61    64679.92    795.22 o
   1   0   4   105041.83   109784.03   1292.71 o
   2   0   4     4219.66     4661.20     61.58 o
   3   0   4    70640.72    72799.88    859.84 o
   4   0   4     1279.37     1109.26     44.33 o
   5   0   4    26893.85    26864.57    363.71 o
   6   0   4        1.61       42.28     15.31 o
   7   0   4    29354.46    28240.34    384.96 o
   8   0   4    12374.99    12342.67    189.13 o
   9   0   4    58294.59    55550.48    828.04 o
  10   0   4     5682.21     5875.44    147.30 o
  11   0   4    21433.11    22117.14    559.03 o
  12   0   4     3668.00     3810.10    146.28 o
  13   0   4    10094.96     9939.02    343.69 o
  14   0   4     5211.92     5031.21    489.20 o
  15   0   4     3198.99     3222.04    182.59 o
 -19   1   4     4058.84     3826.20    137.56 o
 -18   1   4      355.64      475.99     61.00 o
 -17   1   4     6437.12     6326.09    219.42 o
 -16   1   4      288.25      446.81     67.62 o
 -15   1   4    10977.35    10352.92    244.08 o
 -14   1   4      942.51      854.27     48.36 o
 -13   1   4    26496.06    26464.23    492.67 o
 -12   1   4      582.64      674.70     31.07 o
 -11   1   4     6877.16     6585.27     96.54 o
 -10   1   4    23935.82    22693.87    279.31 o
  -9   1   4    43518.50    43847.89    545.52 o
  -8   1   4    11287.28    11138.90    173.38 o
  -7   1   4    19225.12    18736.98    194.05 o
  -6   1   4      368.92      497.79     17.84 o
  -5   1   4      496.62      536.91     15.43 o
  -4   1   4    41592.14    41664.30    427.28 o
  -3   1   4    48540.33    50250.66    485.95 o
  -2   1   4   120583.62   126516.95   1216.73 o
  -1   1   4    59372.21    61348.25    558.78 o
   0   1   4    25514.76    27424.18    248.98 o
   1   1   4      181.41      167.86      8.92 o
   2   1   4    30814.39    31467.38    261.58 o
   3   1   4      423.94      586.43     16.60 o
   4   1   4     9565.31     9210.58     94.99 o
   5   1   4     3435.49     3726.99     46.71 o
   6   1   4    16171.34    15577.93    161.16 o
   7   1   4      924.60      909.68     22.44 o
   8   1   4    18823.54    18409.82    197.42 o
   9   1   4     9278.54     8988.20    109.84 o
  10   1   4    17639.59    18226.68    277.29 o
  11   1   4     1250.77     1349.53     84.83 o
  12   1   4     6164.11     5883.94    137.32 o
  13   1   4     2935.13     3402.02    109.64 o
  14   1   4     1997.55     2243.78    105.93 o
  15   1   4     2506.93     2299.56    110.85 o
 -19   2   4      115.39       67.80     55.27 o
 -18   2   4       12.12        2.78     47.53 o
 -17   2   4     1756.71     1804.78    129.53 o
 -16   2   4       15.97        8.62     39.79 o
 -15   2   4     1041.35      949.43     63.33 o
 -14   2   4     2577.79     2420.08     77.33 o
 -13   2   4      508.27      537.26     37.91 o
 -12   2   4      232.58      270.56     18.46 o
 -11   2   4      995.33      972.78     38.65 o
 -10   2   4      114.79      132.46     15.33 o
  -9   2   4     6635.11     6370.80     83.63 o
  -8   2   4     3507.20     3406.85     60.45 o
  -7   2   4      656.82      676.67     21.66 o
  -6   2   4     3301.78     3253.43     50.87 o
  -5   2   4     2218.89     2283.02     31.15 o
  -4   2   4      944.98     1004.30     16.46 o
  -3   2   4    10926.90    10939.11    108.53 o
  -2   2   4     8492.82     8753.19     90.95 o
  -1   2   4    49603.33    51959.50    483.18 o
   0   2   4     5781.50     5851.88     59.35 o
   1   2   4    10516.39    10938.04    100.19 o
   2   2   4     1420.20     1390.20     26.04 o
   3   2   4     3169.01     3214.60     39.69 o
   4   2   4       49.21       67.32      8.70 o
   5   2   4     2461.90     2662.40     39.87 o
   6   2   4      914.37      882.27     24.06 o
   7   2   4      954.94      819.57     22.35 o
   8   2   4     2184.31     2110.14     39.46 o
   9   2   4      215.79      251.11     17.79 o
  10   2   4      960.68      880.12     39.67 o
  11   2   4     1105.91     1135.34     56.61 o
  12   2   4     1219.39     1236.33     68.34 o
  13   2   4       12.46       -7.04     38.92 o
  14   2   4     1402.23     1468.42     87.39 o
  15   2   4       72.65       77.65     56.03 o
 -19   3   4     4463.54     4136.97    144.08 o
 -18   3   4       11.24       -1.31     45.92 o
 -17   3   4     4731.05     4697.31    161.92 o
 -16   3   4      721.34      653.81     59.75 o
 -15   3   4     4397.02     4333.48    127.75 o
 -14   3   4      276.16      193.29     32.68 o
 -13   3   4     8736.44     8042.41    143.56 o
 -12   3   4      338.27      438.91     27.21 o
 -11   3   4    15866.17    15302.58    212.81 o
 -10   3   4     2295.42     2214.55     44.90 o
  -9   3   4    17918.36    17376.45    206.20 o
  -8   3   4     1068.56     1133.06     22.00 o
  -7   3   4     4746.07     5198.58     66.54 o
  -6   3   4    17763.89    17551.80    196.32 o
  -5   3   4    14875.50    15325.50    158.46 o
  -4   3   4     6972.26     7169.68     88.52 o
  -3   3   4     1891.74     2257.10     28.22 o
  -2   3   4     3756.87     4219.06     45.81 o
  -1   3   4     2102.25     2211.59     30.47 o
   0   3   4    29760.26    31455.38    289.79 o
   1   3   4     6934.62     7206.74     75.24 o
   2   3   4    16233.35    16385.44    153.99 o
   3   3   4      408.84      425.96     13.80 o
   4   3   4    32037.92    31900.65    318.89 o
   5   3   4      133.84      179.31     18.67 o
   6   3   4     9378.43     8889.64    111.63 o
   7   3   4      744.33      729.09     21.79 o
   8   3   4     2176.20     2138.56     39.59 o
   9   3   4     1147.13     1190.30     35.51 o
  10   3   4     4008.84     3928.68     81.53 o
  11   3   4      351.67      419.77     38.94 o
  12   3   4     2237.24     2479.26    102.28 o
  13   3   4     1469.12     1387.62     81.78 o
  14   3   4     2092.14     2156.75    103.57 o
  15   3   4     2820.80     2816.68    159.62 o
 -19   4   4     1543.57     1692.53     94.53 o
 -18   4   4    17818.86    18180.96    405.55 o
 -17   4   4      336.77      389.29     53.16 o
 -16   4   4    17509.38    17695.44    386.15 o
 -15   4   4      519.67      536.68     51.44 o
 -14   4   4    13451.89    13228.12    257.04 o
 -13   4   4      136.99      144.93     25.14 o
 -12   4   4    17826.48    17551.54    323.36 o
 -11   4   4     1068.66     1080.80     33.46 o
 -10   4   4    42530.32    41581.59    570.09 o
  -9   4   4     7077.79     6937.14    109.16 o
  -8   4   4    55350.39    54043.32    700.82 o
  -7   4   4    44712.94    46662.57    605.89 o
  -6   4   4    20372.44    20647.51    243.58 o
  -5   4   4    28760.75    29705.02    301.96 o
  -4   4   4    15443.90    16374.00    230.17 o
  -3   4   4    66854.51    69893.37    664.58 o
  -2   4   4      271.25      294.56     17.09 o
  -1   4   4    30500.92    30160.36    300.51 o
   0   4   4     5070.76     5109.12     58.32 o
   1   4   4    38530.77    39692.35    374.58 o
   2   4   4     2426.12     2248.13     31.26 o
   3   4   4    71343.58    72598.69    725.04 o
   4   4   4     2350.03     2402.36     40.77 o
   5   4   4    67186.66    69048.06    796.61 o
   6   4   4     1569.30     1467.22     34.41 o
   7   4   4    36857.34    36714.74    416.59 o
   8   4   4      318.62      360.01     19.94 o
   9   4   4    10916.14    10772.01    157.97 o
  10   4   4     3752.71     3878.33     80.88 o
  11   4   4    10354.39    10176.43    201.62 o
  12   4   4     4794.76     4836.51    141.89 o
  13   4   4     9648.78     9868.83    241.98 o
  14   4   4     8265.26     8697.14    224.30 o
  15   4   4     7222.87     7187.59    201.89 o
 -18   5   4      374.65      392.31     57.68 o
 -17   5   4     9680.52     9517.54    234.05 o
 -16   5   4        9.35       -5.68     42.78 o
 -15   5   4    20841.02    20900.07    387.57 o
 -14   5   4     1256.11     1287.45     52.77 o
 -13   5   4    25330.13    25125.35    394.56 o
 -12   5   4     2830.41     2600.75     62.48 o
 -11   5   4    33809.35    32712.11    422.97 o
 -10   5   4     2268.62     2235.54     46.17 o
  -9   5   4    33278.79    31616.37    407.09 o
  -8   5   4    12245.84    12517.21    182.66 o
  -7   5   4    15298.21    14694.18    194.65 o
  -6   5   4    17700.60    18296.40    230.74 o
  -5   5   4    26058.55    26448.23    303.21 o
  -4   5   4    27104.34    28723.38    322.58 o
  -3   5   4      284.64      372.37     13.37 o
  -2   5   4    62784.58    63959.47    596.53 o
  -1   5   4    22222.05    22724.20    218.27 o
   0   5   4    25232.76    25130.20    235.45 o
   1   5   4     9614.29     9850.06    112.36 o
   2   5   4    35850.18    35166.92    396.84 o
   3   5   4    16570.50    16890.36    211.94 o
   4   5   4    42524.53    42285.47    510.64 o
   5   5   4       87.50       91.28     14.54 o
   6   5   4    33105.99    32846.85    402.29 o
   7   5   4     2403.63     2399.28     47.51 o
   8   5   4    17959.60    17703.88    227.05 o
   9   5   4     4191.17     4236.37     99.43 o
  10   5   4    21439.50    21579.13    345.30 o
  11   5   4     2314.46     2360.60     74.09 o
  12   5   4    12703.99    12827.97    292.26 o
  13   5   4      665.65      744.68     63.46 o
  14   5   4     6290.64     6009.98    317.40 o
  15   5   4     4281.60     4364.50    146.97 o
 -18   6   4      713.88      593.73     60.73 o
 -17   6   4        7.52      -21.42     39.43 o
 -16   6   4     1790.68     1785.70     87.40 o
 -15   6   4       22.22        8.90     31.80 o
 -14   6   4     6592.36     6313.03    165.57 o
 -13   6   4     1489.78     1343.40     45.26 o
 -12   6   4     2639.57     2619.70     54.00 o
 -11   6   4     1687.52     1570.05     42.30 o
 -10   6   4     3710.83     3515.29     62.97 o
  -9   6   4      771.18      819.63     27.43 o
  -8   6   4    10045.86    10532.13    137.73 o
  -7   6   4      135.42      181.50     20.39 o
  -6   6   4     5169.70     5191.58     75.04 o
  -5   6   4      196.78      202.08     15.20 o
  -4   6   4     1241.51     1472.78     28.14 o
  -3   6   4     9937.30     9276.59    107.39 o
  -2   6   4      844.40      782.74     23.68 o
  -1   6   4    21152.18    21294.20    237.60 o
   0   6   4    13347.93    14144.91    158.71 o
   1   6   4     8610.81     8351.21     92.56 o
   2   6   4     5437.75     5573.96     70.71 o
   3   6   4     3569.29     3331.61     57.82 o
   4   6   4       13.75       29.11     12.48 o
   5   6   4     2047.17     2047.41     40.91 o
   6   6   4        1.63        2.09     17.50 o
   7   6   4     1922.83     2030.80     51.20 o
   8   6   4     4207.42     4208.91     74.75 o
   9   6   4     2393.85     2389.20     70.78 o
  10   6   4      667.53      670.15     41.67 o
  11   6   4     4530.08     4633.01    108.21 o
  12   6   4      151.36      133.72     42.32 o
  13   6   4     1465.44     1360.52     77.81 o
  14   6   4      174.76      193.64     51.58 o
 -18   7   4      150.33      163.68     88.91 o
 -17   7   4     1536.97     1539.09    108.66 o
 -16   7   4       17.37      -65.51     34.61 o
 -15   7   4     1522.53     1489.38     62.59 o
 -14   7   4       66.51       34.63     26.23 o
 -13   7   4      967.94      989.19     39.51 o
 -12   7   4      171.76      169.39     20.13 o
 -11   7   4     7314.33     7351.01    109.29 o
 -10   7   4      206.20      183.37     19.13 o
  -9   7   4     2025.37     2026.57     56.94 o
  -8   7   4      776.30      766.14     24.03 o
  -7   7   4       47.11       63.74     17.50 o
  -6   7   4     4199.85     3931.59     63.89 o
  -5   7   4      854.86      842.66     21.83 o
  -4   7   4     1485.49     1636.62     59.85 o
  -3   7   4     2644.95     2621.59     40.99 o
  -2   7   4     2697.43     3153.80     66.42 o
  -1   7   4       10.97        5.44     12.86 o
   0   7   4     2835.63     2620.19     42.16 o
   1   7   4     2460.86     2472.99     39.56 o
   2   7   4     6807.83     7254.56     89.47 o
   3   7   4     2514.10     2605.40     51.91 o
   4   7   4     3146.43     3237.74     61.07 o
   5   7   4     2275.17     2216.08     57.84 o
   6   7   4      943.84      983.98     32.18 o
   7   7   4       92.69       87.77     17.80 o
   8   7   4     1069.85     1088.84     35.13 o
   9   7   4      720.25      762.03     49.59 o
  10   7   4       79.05       97.01     30.41 o
  11   7   4     1269.34     1358.79     64.14 o
  12   7   4     2222.66     2406.35     85.33 o
  13   7   4     1221.07     1141.70     70.14 o
  14   7   4      648.15      638.70     97.21 o
 -17   8   4       38.51       -5.11     57.85 o
 -16   8   4     9038.93     8907.08    278.60 o
 -15   8   4       18.47       82.09     42.72 o
 -14   8   4    11700.10    12282.55    239.43 o
 -13   8   4      470.34      402.12     40.86 o
 -12   8   4    16763.03    16832.83    307.89 o
 -11   8   4      728.13      867.48     36.44 o
 -10   8   4    25269.16    24341.81    312.22 o
  -9   8   4      924.12      916.67     30.41 o
  -8   8   4     7698.92     7674.07    104.84 o
  -7   8   4    14229.01    13785.97    173.54 o
  -6   8   4     8324.77     8538.05    118.82 o
  -5   8   4    10004.28    10001.24    115.55 o
  -4   8   4    18354.50    18494.52    207.69 o
  -3   8   4     8424.13     8689.99    102.64 o
  -2   8   4      595.63      598.32     21.27 o
  -1   8   4    27919.08    27869.55    304.51 o
   0   8   4     3992.87     4196.54     57.75 o
   1   8   4    38656.00    38217.79    421.34 o
   2   8   4    12525.09    12431.99    144.81 o
   3   8   4    17963.38    17384.66    247.02 o
   4   8   4     2249.70     2205.65     49.75 o
   5   8   4    12238.79    12055.86    161.74 o
   6   8   4     8118.18     7893.21    113.55 o
   7   8   4    20717.36    20638.66    292.61 o
   8   8   4     1678.78     1754.09     78.15 o
   9   8   4    14529.32    14865.50    273.00 o
  10   8   4     1327.42     1251.56     53.28 o
  11   8   4     6796.87     6720.76    141.43 o
  12   8   4      872.23      963.08     55.52 o
  13   8   4     5524.52     5260.86    295.01 o
  14   8   4     1236.91     1093.93    149.30 o
 -17   9   4    12467.64    12923.07    379.13 o
 -16   9   4        2.68      -36.52     48.70 o
 -15   9   4    11487.44    11610.14    281.90 o
 -14   9   4       83.87       51.98     34.62 o
 -13   9   4    17372.17    16915.10    311.26 o
 -12   9   4      776.36      706.95     39.50 o
 -11   9   4    19136.72    18103.93    287.98 o
 -10   9   4      924.40     1077.75     54.71 o
  -9   9   4    18722.80    18519.99    228.63 o
  -8   9   4    11602.70    11511.42    150.23 o
  -7   9   4    17274.80    16833.86    203.18 o
  -6   9   4    32530.18    33837.23    387.08 o
  -5   9   4    36845.10    37919.20    397.81 o
  -4   9   4    16896.49    16478.03    188.23 o
  -3   9   4     3640.33     3576.03     67.43 o
  -2   9   4    14893.16    15039.73    168.08 o
  -1   9   4     1130.03     1187.57     30.50 o
   0   9   4    43186.07    42264.24    456.72 o
   1   9   4     5416.11     5380.27    103.57 o
   2   9   4    31694.31    30899.21    355.20 o
   3   9   4     5163.00     5202.29     86.14 o
   4   9   4    26174.19    25676.97    345.59 o
   5   9   4       94.06      118.98     20.92 o
   6   9   4    36005.71    35972.18    444.68 o
   7   9   4     1344.35     1295.37     45.89 o
   8   9   4    28900.38    28262.59    418.92 o
   9   9   4      100.41      106.98     26.29 o
  10   9   4     7677.77     7639.72    153.17 o
  11   9   4     1359.89     1397.52     75.89 o
  12   9   4     6934.48     7384.58    204.39 o
  13   9   4     4488.29     4856.04    193.84 o
 -16  10   4     5902.31     5617.46    201.60 o
 -15  10   4      246.10      276.75     48.28 o
 -14  10   4     3961.35     3906.78    108.98 o
 -13  10   4      685.31      557.62     69.53 o
 -12  10   4     4012.38     3863.44    105.16 o
 -11  10   4     1811.32     1844.30     70.47 o
 -10  10   4    11801.71    11726.02    179.44 o
  -9  10   4     7217.33     6907.01     96.74 o
  -8  10   4    13625.15    13684.72    171.04 o
  -7  10   4     9515.71     9483.84    125.80 o
  -6  10   4    10516.71    10635.53    137.40 o
  -5  10   4    11135.04    11174.97    131.30 o
  -4  10   4     9917.86    10304.50    123.36 o
  -3  10   4     1107.40     1148.01     32.00 o
  -2  10   4      633.11      607.52     25.65 o
  -1  10   4     3343.62     3551.14     54.80 o
   0  10   4      761.42      815.83     29.85 o
   1  10   4    16175.59    16184.62    204.13 o
   2  10   4     2423.68     2382.75     47.55 o
   3  10   4    18365.34    18586.98    258.65 o
   4  10   4     1686.10     1842.22     51.26 o
   5  10   4    12783.87    12256.99    181.69 o
   6  10   4      104.40       78.17     22.46 o
   7  10   4     9087.49     8845.18    145.40 o
   8  10   4      202.73      262.13     25.58 o
   9  10   4     3933.02     3900.29    111.40 o
  10  10   4      169.02      226.64     48.30 o
  11  10   4     4693.66     4878.56    140.98 o
  12  10   4     1048.79     1079.90     81.07 o
 -15  11   4        1.37       89.39     71.08 o
 -14  11   4      275.03      286.69     63.41 o
 -13  11   4       85.77      184.56     73.14 o
 -12  11   4      383.67      389.69     45.48 o
 -11  11   4       16.26      -10.91     29.18 o
 -10  11   4       49.72       15.76     20.82 o
  -9  11   4     1383.74     1424.29     42.85 o
  -8  11   4      233.24      263.68     26.02 o
  -7  11   4      257.97      248.33     29.00 o
  -6  11   4       30.31       41.03     22.57 o
  -5  11   4      261.00      255.25     26.46 o
  -4  11   4      973.18      902.44     32.44 o
  -3  11   4      940.78     1028.45     32.17 o
  -2  11   4       61.81       53.31     16.64 o
  -1  11   4      159.47      211.70     18.98 o
   0  11   4       12.55      -13.05     12.31 o
   1  11   4      817.56      753.78     33.58 o
   2  11   4      339.57      304.85     28.73 o
   3  11   4      853.35      886.08     38.96 o
   4  11   4       45.51       63.89     29.84 o
   5  11   4      694.17      729.38     37.71 o
   6  11   4      163.33      117.43     29.75 o
   7  11   4     1035.78      995.91     56.16 o
   8  11   4       70.08       59.56     41.21 o
   9  11   4      221.57      166.23     45.85 o
  10  11   4      385.69      328.90     78.34 o
  11  11   4       31.16       -0.50     46.16 o
  12  11   4      114.55      159.96     88.78 o
 -15  12   4     1246.86      971.37    176.88 o
 -14  12   4     6275.98     6551.02    318.17 o
 -13  12   4       28.84      -26.79     67.21 o
 -12  12   4     7048.66     7105.51    165.61 o
 -11  12   4     1642.84     1726.94     77.67 o
 -10  12   4     1979.92     2044.98     61.34 o
  -9  12   4     5497.33     5423.05    116.09 o
  -8  12   4     6404.04     6346.79    126.38 o
  -7  12   4     4000.95     3988.61     83.12 o
  -6  12   4     7147.50     6937.43    119.31 o
  -5  12   4     2815.08     2887.47     70.31 o
  -4  12   4     7712.58     7794.74    129.81 o
  -3  12   4     3603.15     3676.32     79.39 o
  -2  12   4     3276.34     3116.14     84.23 o
  -1  12   4     5074.57     4870.64    103.53 o
   0  12   4      160.62      146.63     31.99 o
   1  12   4     8589.91     8325.03    149.99 o
   2  12   4       63.72      115.61     33.32 o
   3  12   4     3509.21     3531.15     89.20 o
   4  12   4       40.00       20.36     30.63 o
   5  12   4     7306.27     7303.46    144.09 o
   6  12   4      664.22      666.89     58.60 o
   7  12   4     7573.64     7811.62    190.35 o
   8  12   4      109.47       56.31     45.72 o
   9  12   4     4889.91     5007.88    154.19 o
  10  12   4     1367.99     1299.68     80.52 o
  11  12   4     1858.05     1782.47     94.16 o
 -14  13   4       51.81      149.80    114.18 o
 -13  13   4    18559.75    19553.15    521.83 o
 -12  13   4     1454.87     1495.03     82.10 o
 -11  13   4    14533.23    14775.29    271.01 o
 -10  13   4     1023.51     1269.64     50.99 o
  -9  13   4    11512.26    11378.12    194.41 o
  -8  13   4     6449.25     6202.41    124.12 o
  -7  13   4     3701.82     3571.71    104.58 o
  -6  13   4     9028.90     9159.45    177.83 o
  -5  13   4     5070.83     5050.42     98.82 o
  -4  13   4    13490.61    13205.17    198.85 o
  -3  13   4    12055.66    11709.99    194.91 o
  -2  13   4    16174.85    16458.55    257.45 o
  -1  13   4     4229.90     4390.49     97.53 o
   0  13   4    15586.35    15132.80    252.96 o
   1  13   4     2170.50     2186.09     88.07 o
   2  13   4    14551.95    14686.25    251.55 o
   3  13   4      180.72      169.43     38.18 o
   4  13   4    11090.38    10578.45    197.07 o
   5  13   4        2.14      -38.32     35.69 o
   6  13   4    15673.30    15842.76    270.60 o
   7  13   4      216.96      243.53     44.53 o
   8  13   4    18396.82    18128.48    347.15 o
   9  13   4      622.45      550.39     63.28 o
  10  13   4    12088.96    11602.89    284.77 o
 -12  14   4    12885.27    13421.82    298.89 o
 -11  14   4     2854.01     2963.08    111.42 o
 -10  14   4    17130.40    17176.41    308.71 o
  -9  14   4     2808.84     2904.25     82.91 o
  -8  14   4     3920.28     3882.56     95.24 o
  -7  14   4     4404.05     4381.59    102.86 o
  -6  14   4     4036.05     3905.43    106.00 o
  -5  14   4     3920.42     3989.54    100.54 o
  -4  14   4     9566.28    10040.38    175.41 o
  -3  14   4    11652.74    11734.48    204.19 o
  -2  14   4     7778.72     7691.88    145.46 o
  -1  14   4    17855.25    17677.72    308.56 o
   0  14   4     4936.30     5025.59    122.99 o
   1  14   4    11630.12    11508.95    218.70 o
   2  14   4     1085.08     1070.13     61.77 o
   3  14   4    11188.63    10812.31    208.05 o
   4  14   4       16.64       84.55     36.13 o
   5  14   4     5605.77     5655.91    122.45 o
   6  14   4      188.59      159.94     37.69 o
   7  14   4     9951.34     9934.44    204.67 o
   8  14   4       12.92      -73.43     48.55 o
   9  14   4    11207.46    11168.56    238.26 o
 -11  15   4     1156.71     1045.43     88.05 o
 -10  15   4      444.54      539.98     70.89 o
  -9  15   4      645.44      692.03     59.32 o
  -8  15   4     2484.47     2211.26     82.38 o
  -7  15   4      167.80      177.69     44.07 o
  -6  15   4     1143.75     1192.77     66.66 o
  -5  15   4     5122.79     5512.57    133.84 o
  -4  15   4       46.82       77.09     45.11 o
  -3  15   4     4445.14     4451.47    112.41 o
  -2  15   4      889.20      955.58     63.44 o
  -1  15   4       20.60       63.16     48.29 o
   0  15   4     3772.70     3482.72    105.30 o
   1  15   4       40.49        7.18     42.94 o
   2  15   4     2726.47     2645.77    102.82 o
   3  15   4        3.70      -13.78     41.90 o
   4  15   4      403.85      335.91     50.04 o
   5  15   4       57.91      -39.48     42.38 o
   6  15   4     1243.50     1291.66     66.73 o
   7  15   4      146.58      100.94     61.39 o
  -9  16   4       10.88      -57.97     72.69 o
  -8  16   4     1450.21     1533.69     74.52 o
  -7  16   4      372.14      296.72     60.24 o
  -6  16   4       43.02      -75.36     49.69 o
  -5  16   4     2083.02     2013.00     86.50 o
  -4  16   4       32.66       58.32     50.50 o
  -3  16   4     3401.98     3268.35    105.41 o
  -2  16   4     2561.03     2547.15    112.41 o
  -1  16   4     1243.11     1084.74     69.85 o
   0  16   4     2519.68     2601.68     96.83 o
   1  16   4       80.53      141.02     47.76 o
   2  16   4       43.41       37.47     48.57 o
   3  16   4     2661.01     2842.24    101.41 o
   4  16   4      112.87       91.49     49.59 o
   5  16   4     1930.89     2127.31     86.57 o
   6  16   4        2.69       -6.44     63.01 o
  -7  17   4    10368.37    10821.39    219.93 o
  -6  17   4     3702.21     3561.18    112.90 o
  -5  17   4     5871.85     5624.23    154.87 o
  -4  17   4     4906.25     5050.32    136.13 o
  -3  17   4     1639.70     1431.40     79.95 o
  -2  17   4     2426.47     2584.00    101.48 o
  -1  17   4     1648.55     1735.61     86.22 o
   0  17   4     3372.20     3374.97    114.11 o
   1  17   4      273.11      269.30     55.61 o
   2  17   4     7766.89     8000.20    180.30 o
   3  17   4       16.51       45.86     50.57 o
 -19   1   5     2092.78     2307.90    110.70 o
 -18   1   5     1340.48     1391.82     84.76 o
 -17   1   5      626.66      636.44     65.96 o
 -16   1   5     7377.46     6837.76    189.06 o
 -15   1   5     1110.88      966.08     62.08 o
 -14   1   5     9020.08     9492.15    192.07 o
 -13   1   5     3494.99     3251.76     90.35 o
 -12   1   5    17666.21    17429.00    229.63 o
 -11   1   5     3261.75     3256.57     53.81 o
 -10   1   5    23794.92    22248.49    262.93 o
  -9   1   5      819.34      682.27     35.30 o
  -8   1   5     3970.44     3616.04     50.15 o
  -7   1   5    19366.38    19801.52    205.32 o
  -6   1   5    24090.26    25265.41    248.44 o
  -5   1   5    23147.63    23507.30    244.77 o
  -4   1   5     3726.92     3745.35     41.45 o
  -3   1   5     1412.12     1646.48     22.56 o
  -2   1   5     4043.04     4211.76     43.45 o
  -1   1   5     2195.85     2255.35     26.31 o
   0   1   5    15596.15    16123.70    145.54 o
   1   1   5     4362.13     3986.56     48.21 o
   2   1   5    11930.55    11510.20    102.84 o
   3   1   5    14008.56    14388.42    134.00 o
   4   1   5     4335.07     4390.35     49.81 o
   5   1   5     8700.72     8674.62    110.20 o
   6   1   5     1791.58     1838.84     31.09 o
   7   1   5    19081.38    18794.60    194.11 o
   8   1   5      106.28      127.39     15.91 o
   9   1   5    15855.18    15990.04    226.65 o
  10   1   5     2112.73     2239.70     65.18 o
  11   1   5     9655.94     9825.97    197.96 o
  12   1   5        8.41      -51.37     39.80 o
  13   1   5     6895.91     6634.11    212.06 o
  14   1   5       63.84       39.92     69.46 o
  15   1   5     2743.18     2639.40    122.94 o
 -19   2   5     6867.99     7183.58    199.90 o
 -18   2   5     7601.13     7522.02    200.92 o
 -17   2   5    11712.18    11115.83    303.60 o
 -16   2   5     3123.81     2814.69    104.82 o
 -15   2   5    11747.48    11274.02    260.87 o
 -14   2   5      970.12     1006.70     60.00 o
 -13   2   5    26467.05    25739.54    347.62 o
 -12   2   5      253.52      211.04     25.64 o
 -11   2   5    68661.48    69085.02    858.57 o
 -10   2   5     1900.65     1604.74     41.91 o
  -9   2   5    40164.91    39598.98    466.01 o
  -8   2   5      201.08      246.09     13.74 o
  -7   2   5    26409.84    27069.63    277.79 o
  -6   2   5    18103.38    17782.37    186.74 o
  -5   2   5    40711.25    41271.45    386.73 o
  -4   2   5     4312.99     4511.53     50.37 o
  -3   2   5   114923.24   119780.50   1106.68 o
  -2   2   5     1120.20     1175.06     19.29 o
  -1   2   5    39274.41    40780.96    383.83 o
   0   2   5    22576.59    22731.17    208.98 o
   1   2   5    65650.18    67832.31    597.67 o
   2   2   5    21183.14    20712.65    175.50 o
   3   2   5    27144.33    27593.72    249.05 o
   4   2   5    25800.06    25239.75    242.44 o
   5   2   5     4816.45     4553.07     55.23 o
   6   2   5    28955.84    28233.55    308.23 o
   7   2   5     1161.42     1187.20     31.41 o
   8   2   5    37034.15    37196.40    438.02 o
   9   2   5     3507.56     3569.16     75.96 o
  10   2   5    12309.26    12501.02    200.52 o
  11   2   5     2983.44     3082.49     98.88 o
  12   2   5    15899.01    15957.25    326.17 o
  13   2   5        3.79       67.31     48.93 o
  14   2   5    14512.13    14689.22    428.84 o
  15   2   5      746.32      921.01     81.79 o
 -19   3   5     3172.45     2897.00    119.96 o
 -18   3   5     8082.02     8438.23    223.10 o
 -17   3   5     9586.38     9379.78    231.85 o
 -16   3   5    14625.58    14297.85    321.24 o
 -15   3   5     1456.18     1563.90     73.71 o
 -14   3   5     9173.83     9048.68    230.02 o
 -13   3   5      116.09       93.25     28.45 o
 -12   3   5     7724.70     7891.45    114.90 o
 -11   3   5       26.46       34.43     12.87 o
 -10   3   5    44590.05    45221.79    576.97 o
  -9   3   5      685.39      548.38     17.42 o
  -8   3   5    32542.66    33812.27    383.69 o
  -7   3   5      360.18      322.61     16.43 o
  -6   3   5    59839.51    61300.47    621.40 o
  -5   3   5     6356.43     6230.14     64.74 o
  -4   3   5    40662.57    41171.99    385.62 o
  -3   3   5      387.86      390.40     11.94 o
  -2   3   5    25290.82    26107.97    247.65 o
  -1   3   5     1417.58     1410.74     22.98 o
   0   3   5    20307.89    21043.87    213.47 o
   1   3   5    11434.45    11304.04    115.33 o
   2   3   5    22605.31    23036.32    207.42 o
   3   3   5    46174.87    46686.46    461.63 o
   4   3   5     8549.34     8436.62    101.67 o
   5   3   5    56607.20    57897.64    667.87 o
   6   3   5     2592.54     2765.91     54.93 o
   7   3   5    21162.74    21430.58    238.26 o
   8   3   5     4020.25     4059.41     59.46 o
   9   3   5     3758.14     3899.97     80.99 o
  10   3   5     1973.88     2093.00     58.99 o
  11   3   5     6719.80     6456.13    158.16 o
  12   3   5     1257.39     1217.44     69.62 o
  13   3   5    13621.56    13620.16    326.77 o
  14   3   5       86.80       23.42     53.97 o
  15   3   5    13016.74    13870.38    437.28 o
 -19   4   5      117.43      120.83     53.51 o
 -18   4   5      282.84      305.75     59.34 o
 -17   4   5     3541.92     3881.55    126.85 o
 -16   4   5      144.85      175.60     43.27 o
 -15   4   5     3069.10     2989.87     99.80 o
 -14   4   5      831.12      762.06     57.03 o
 -13   4   5       78.65       46.87     28.95 o
 -12   4   5      445.43      344.68     26.13 o
 -11   4   5     6526.80     6757.55    114.73 o
 -10   4   5     3455.21     3430.11     73.83 o
  -9   4   5     2864.65     2703.43     66.17 o
  -8   4   5     1268.72     1207.95     32.35 o
  -7   4   5     1446.72     1575.93     37.61 o
  -6   4   5     4066.98     3790.58     47.15 o
  -5   4   5     1425.29     1360.49     27.13 o
  -4   4   5       15.37       33.23     11.53 o
  -3   4   5     3663.76     3534.60     45.28 o
  -2   4   5    16996.64    18145.45    175.58 o
  -1   4   5      467.14      615.32     23.57 o
   0   4   5       46.18       67.35      8.85 o
   1   4   5     1143.00     1020.21     22.07 o
   2   4   5      479.80      521.11     16.56 o
   3   4   5     7208.46     7482.22     98.68 o
   4   4   5    11539.82    11666.90    135.09 o
   5   4   5      682.43      729.20     30.13 o
   6   4   5     9963.71     9967.79    130.69 o
   7   4   5     1724.47     1713.90     48.00 o
   8   4   5     7861.93     7897.76    113.46 o
   9   4   5      655.91      563.30     36.57 o
  10   4   5      210.40      223.20     31.96 o
  11   4   5      561.81      580.66     46.02 o
  12   4   5      432.96      348.67     53.15 o
  13   4   5       38.60       71.13     49.06 o
  14   4   5     2315.27     2391.08    112.22 o
 -19   5   5      308.95      316.84     58.24 o
 -18   5   5     2152.91     1961.03    124.20 o
 -17   5   5     2888.57     2998.90    111.59 o
 -16   5   5      433.74      431.91     50.11 o
 -15   5   5     3217.07     3095.69    135.88 o
 -14   5   5      720.38      794.52     58.37 o
 -13   5   5     1607.38     1585.92     57.23 o
 -12   5   5      553.80      523.68     24.61 o
 -11   5   5     1275.55     1135.60     37.71 o
 -10   5   5      344.61      378.96     22.72 o
  -9   5   5     7277.81     7240.82    150.86 o
  -8   5   5     9920.03    10054.04    156.89 o
  -7   5   5       64.81       82.50     13.55 o
  -6   5   5     3742.17     3351.92     53.01 o
  -5   5   5     6498.62     6213.49     94.88 o
  -4   5   5    13900.62    14373.65    153.73 o
  -3   5   5      286.39      212.51     13.28 o
  -2   5   5     9237.46     9059.75     98.19 o
  -1   5   5    11232.23    11553.42    141.59 o
   0   5   5      150.20      144.80     11.02 o
   1   5   5     6832.04     6613.42     81.23 o
   2   5   5      484.53      487.15     19.25 o
   3   5   5     4121.58     4256.89     61.03 o
   4   5   5       39.51       50.75     15.23 o
   5   5   5     1689.19     1695.07     42.25 o
   6   5   5    12198.98    11998.07    166.31 o
   7   5   5     4137.19     4140.33     69.13 o
   8   5   5      543.03      613.58     33.68 o
   9   5   5     2434.21     2337.59     67.69 o
  10   5   5        8.38      -10.47     27.39 o
  11   5   5     3198.31     2964.76     93.24 o
  12   5   5      521.47      453.75     56.25 o
  13   5   5      755.93      697.44     98.44 o
  14   5   5      296.68      227.27     58.04 o
 -18   6   5     2525.18     2539.10    126.50 o
 -17   6   5     3510.79     3348.91    115.98 o
 -16   6   5     5156.63     5473.32    151.22 o
 -15   6   5    20926.30    20708.28    385.22 o
 -14   6   5     5185.02     5159.00    130.91 o
 -13   6   5    25914.50    25856.75    536.65 o
 -12   6   5      477.72      593.33     27.12 o
 -11   6   5    12698.72    12347.33    198.63 o
 -10   6   5     2090.51     2221.72     47.93 o
  -9   6   5    21993.69    21762.13    288.47 o
  -8   6   5     4796.54     4984.74     78.03 o
  -7   6   5    34988.83    34326.63    461.96 o
  -6   6   5     1530.08     1758.12     31.64 o
  -5   6   5    25176.41    26271.91    302.08 o
  -4   6   5     1671.64     1341.03     36.75 o
  -3   6   5    42773.41    41366.30    465.40 o
  -2   6   5    15876.42    15509.47    195.90 o
  -1   6   5    41432.48    40710.08    457.09 o
   0   6   5     9879.53     9051.86    109.63 o
   1   6   5    32319.07    32681.23    370.35 o
   2   6   5    10165.56    10301.39    128.50 o
   3   6   5     9175.34     9191.06    121.55 o
   4   6   5    10857.02    10827.04    145.83 o
   5   6   5     3059.25     3091.66     60.27 o
   6   6   5    12894.70    12854.32    176.88 o
   7   6   5     2898.85     3014.36     77.51 o
   8   6   5    18966.31    18767.63    272.71 o
   9   6   5      532.63      509.95     44.05 o
  10   6   5    26610.57    26991.23    453.05 o
  11   6   5      120.08      122.89     37.57 o
  12   6   5    12809.97    13076.58    336.26 o
  13   6   5      197.09      144.95     50.78 o
  14   6   5     2810.90     2917.85    117.82 o
 -18   7   5     2787.82     2751.69    209.27 o
 -17   7   5     5624.47     5355.31    172.84 o
 -16   7   5     8948.15     8058.50    198.61 o
 -15   7   5     4233.69     4460.33    112.82 o
 -14   7   5    22212.86    22889.29    426.06 o
 -13   7   5     2190.36     2229.89     76.33 o
 -12   7   5    45428.29    44157.33    644.30 o
 -11   7   5      552.69      547.36     26.75 o
 -10   7   5    29935.77    30110.22    393.95 o
  -9   7   5      119.34      141.09     21.92 o
  -8   7   5    24710.35    24675.62    304.06 o
  -7   7   5      970.65     1053.21     30.14 o
  -6   7   5    17700.24    17884.73    209.99 o
  -5   7   5     3326.46     3466.10     57.32 o
  -4   7   5    28628.81    28144.02    320.06 o
  -3   7   5    32295.31    33081.32    374.66 o
  -2   7   5    78649.80    78323.52    973.24 o
  -1   7   5    15772.77    15916.20    183.88 o
   0   7   5    27370.86    25819.73    288.62 o
   1   7   5    16677.96    16012.07    190.31 o
   2   7   5    23598.34    23576.38    267.76 o
   3   7   5     8046.32     8301.45    120.96 o
   4   7   5     7891.15     8118.85    111.44 o
   5   7   5     6255.42     6195.03     95.90 o
   6   7   5    12052.08    12009.75    168.27 o
   7   7   5    29232.41    29037.21    378.34 o
   8   7   5      790.18      737.10     36.64 o
   9   7   5    28499.86    28647.24    474.71 o
  10   7   5      589.78      575.06     42.58 o
  11   7   5    25389.51    26014.08    475.71 o
  12   7   5      162.92      118.25     44.95 o
  13   7   5     6768.25     6726.16    183.15 o
 -18   8   5     1375.18     1276.88    104.83 o
 -17   8   5     1353.37     1312.36     98.99 o
 -16   8   5     3330.69     3291.16    125.03 o
 -15   8   5     3884.73     3659.39     96.79 o
 -14   8   5     2660.74     2729.32     76.22 o
 -13   8   5     9337.48     9402.60    197.26 o
 -12   8   5       69.64       85.84     27.23 o
 -11   8   5    12526.02    12351.98    171.08 o
 -10   8   5       18.63        2.14     17.65 o
  -9   8   5     2895.20     2937.61     57.94 o
  -8   8   5        2.32       73.30     21.62 o
  -7   8   5    10374.69    10600.14    142.75 o
  -6   8   5      316.98      401.14     38.04 o
  -5   8   5     6493.44     6565.32     84.72 o
  -4   8   5     5607.45     5661.31     72.22 o
  -3   8   5    28635.13    28443.83    311.72 o
  -2   8   5     3550.72     3631.35     53.26 o
  -1   8   5    12234.06    12317.15    150.58 o
   0   8   5     1008.42      834.29     25.40 o
   1   8   5     3474.23     3336.31     53.76 o
   2   8   5     9496.77     9562.83    126.67 o
   3   8   5      149.32      167.18     20.71 o
   4   8   5     7544.80     7336.04    104.37 o
   5   8   5     2953.86     2974.18     55.97 o
   6   8   5     6292.53     6225.55    105.82 o
   7   8   5     5672.50     5409.77     99.15 o
   8   8   5     8207.06     8369.66    145.22 o
   9   8   5      299.39      399.85     46.30 o
  10   8   5     5578.95     5578.15    124.29 o
  11   8   5      352.16      364.80     43.49 o
  12   8   5     4931.51     4683.88    343.06 o
  13   8   5     1316.05     1181.80    106.01 o
 -17   9   5      213.51      234.59     65.26 o
 -16   9   5      129.89      216.67     51.25 o
 -15   9   5      352.52      282.42     69.57 o
 -14   9   5      753.56      670.76     54.29 o
 -13   9   5       24.95       34.89     32.75 o
 -12   9   5      484.12      429.10     34.74 o
 -11   9   5      604.67      602.14     29.19 o
 -10   9   5     1279.27     1339.02     41.58 o
  -9   9   5       15.21       14.55     20.19 o
  -8   9   5      536.56      585.38     25.64 o
  -7   9   5        4.84      -12.14     16.16 o
  -6   9   5      123.77      200.22     23.79 o
  -5   9   5      885.85      840.54     26.75 o
  -4   9   5     2184.75     2464.49     47.25 o
  -3   9   5     1838.07     1814.96     35.93 o
  -2   9   5       13.44       31.76     14.15 o
  -1   9   5      214.19      226.06     18.08 o
   0   9   5     2771.44     2730.08     53.67 o
   1   9   5     4030.72     3878.60     64.46 o
   2   9   5     1183.72     1223.40     32.34 o
   3   9   5       24.17       12.32     19.53 o
   4   9   5      470.12      430.96     28.15 o
   5   9   5     1578.80     1518.65     48.42 o
   6   9   5      849.37      840.27     35.98 o
   7   9   5     1048.13     1000.59     52.41 o
   8   9   5      311.73      372.36     33.98 o
   9   9   5      155.20      133.54     29.86 o
  10   9   5        4.55       24.28     29.65 o
  11   9   5      780.82      887.02     73.00 o
  12   9   5      760.14      808.64    113.23 o
 -16  10   5     1849.79     1982.91     97.95 o
 -15  10   5     5279.38     5112.64    157.76 o
 -14  10   5     2012.43     2151.33    119.52 o
 -13  10   5     3651.29     3685.70    110.01 o
 -12  10   5      808.37      652.64     39.62 o
 -11  10   5     8114.34     8328.02    145.45 o
 -10  10   5        3.48        7.80     21.36 o
  -9  10   5    11418.94    11286.09    155.37 o
  -8  10   5      565.05      624.11     27.77 o
  -7  10   5    23286.05    24580.38    289.66 o
  -6  10   5     1020.68      853.79     31.43 o
  -5  10   5    12211.46    12049.25    144.74 o
  -4  10   5     2400.98     2488.66     51.00 o
  -3  10   5     6921.40     6766.05     87.56 o
  -2  10   5     1702.03     1706.15     37.03 o
  -1  10   5    11181.45    10823.18    128.19 o
   0  10   5      683.93      717.97     31.19 o
   1  10   5     1719.14     1678.00     57.42 o
   2  10   5    13198.57    12922.04    188.68 o
   3  10   5     1894.60     1861.18     50.63 o
   4  10   5    22659.63    22868.91    314.36 o
   5  10   5    11527.11    11609.62    181.12 o
   6  10   5    12363.58    11968.96    187.15 o
   7  10   5     6497.64     6623.50    131.51 o
   8  10   5     2333.58     2217.65     66.92 o
   9  10   5      154.02      123.33     29.03 o
  10  10   5     3076.57     2921.26    110.27 o
  11  10   5      160.44      134.41     54.71 o
  12  10   5     6588.94     6492.75    233.11 o
 -16  11   5     7823.93     7835.10    235.20 o
 -15  11   5     2733.38     2466.58    104.49 o
 -14  11   5    13202.99    13209.59    285.85 o
 -13  11   5     1222.61     1221.15     70.82 o
 -12  11   5    13419.59    13559.95    233.18 o
 -11  11   5      116.55      106.62     37.31 o
 -10  11   5    17330.70    17607.26    248.73 o
  -9  11   5     2672.86     2643.63     67.20 o
  -8  11   5    39046.22    39234.94    478.27 o
  -7  11   5      190.61      172.11     25.15 o
  -6  11   5    43390.16    43583.55    526.58 o
  -5  11   5      408.89      385.30     29.64 o
  -4  11   5    18673.89    18395.34    257.60 o
  -3  11   5     1864.77     1966.27     46.96 o
  -2  11   5    16098.81    16074.45    182.83 o
  -1  11   5     6250.19     6135.22     93.31 o
   0  11   5    23908.05    23355.58    318.56 o
   1  11   5    21029.22    21117.98    292.33 o
   2  11   5    19110.33    19155.88    268.49 o
   3  11   5    17670.67    17526.24    248.10 o
   4  11   5     6623.50     6539.55    125.24 o
   5  11   5    19092.79    19271.24    299.22 o
   6  11   5     4873.12     5009.55    115.04 o
   7  11   5    10992.81    10981.69    208.75 o
   8  11   5      287.13      364.32     33.52 o
   9  11   5    10047.18     9915.46    228.34 o
  10  11   5       37.88       63.60     76.47 o
  11  11   5     9629.91    10248.24    288.08 o
 -15  12   5     8756.80     9111.80    406.34 o
 -14  12   5     1557.75     1489.07    133.40 o
 -13  12   5    10029.46    10459.84    257.70 o
 -12  12   5     5243.27     5131.28    135.24 o
 -11  12   5     8477.77     8679.61    177.02 o
 -10  12   5       12.20       -7.78     36.74 o
  -9  12   5    15601.35    15411.82    245.85 o
  -8  12   5      316.05      239.88     32.31 o
  -7  12   5    18313.71    18631.87    264.09 o
  -6  12   5     1214.81     1106.36     46.58 o
  -5  12   5     4008.44     3785.32     81.67 o
  -4  12   5     4364.26     4476.65     90.79 o
  -3  12   5    12132.07    12110.11    182.56 o
  -2  12   5    13704.77    13426.48    192.05 o
  -1  12   5    12500.19    12018.26    188.93 o
   0  12   5     7909.94     8128.07    147.65 o
   1  12   5    22376.43    22200.18    338.38 o
   2  12   5     4409.24     4514.50    104.03 o
   3  12   5     5738.02     5414.40    126.04 o
   4  12   5     8152.76     8120.33    161.70 o
   5  12   5     2584.86     2563.65    104.13 o
   6  12   5    10773.05    10628.34    197.41 o
   7  12   5     1771.76     1769.26     64.15 o
   8  12   5    10961.33    10899.35    247.13 o
   9  12   5       24.76       -9.84     63.48 o
  10  12   5     8772.03     8562.75    226.55 o
 -14  13   5     1615.53     1758.61     96.83 o
 -13  13   5      196.48      225.17     61.73 o
 -12  13   5      480.86      474.83     58.91 o
 -11  13   5       82.55       50.93     46.00 o
 -10  13   5     1031.64     1050.68     57.77 o
  -9  13   5       67.47      115.19     33.24 o
  -8  13   5      353.99      378.89     39.57 o
  -7  13   5      125.59      125.02     44.97 o
  -6  13   5      442.59      559.62     39.60 o
  -5  13   5      237.15      179.89     36.01 o
  -4  13   5      248.36      243.62     38.09 o
  -3  13   5      135.52      158.93     37.12 o
  -2  13   5      646.11      618.10     44.12 o
  -1  13   5      267.86      240.07     38.28 o
   0  13   5     2379.42     2353.29     81.52 o
   1  13   5       65.37       77.96     35.10 o
   2  13   5      421.48      370.10     44.45 o
   3  13   5      306.30      280.60     39.64 o
   4  13   5       25.07       40.06     34.97 o
   5  13   5      603.41      685.74     50.03 o
   6  13   5       52.94       31.32     34.39 o
   7  13   5      176.60      119.99     50.41 o
   8  13   5      147.25       92.69     55.11 o
   9  13   5     1151.09     1260.29     84.71 o
 -13  14   5     2539.00     2561.26    119.93 o
 -12  14   5      683.15      677.31     86.84 o
 -11  14   5     2727.50     2670.62     98.65 o
 -10  14   5      158.91      152.88     35.54 o
  -9  14   5     3601.75     3402.12     89.94 o
  -8  14   5        8.15      -17.93     34.25 o
  -7  14   5     2274.90     2226.07     80.39 o
  -6  14   5      247.62      211.46     40.49 o
  -5  14   5     4918.45     4693.59    106.00 o
  -4  14   5      793.70      846.71     51.77 o
  -3  14   5     1161.96     1185.18     70.47 o
  -2  14   5      801.53      856.77     54.53 o
  -1  14   5     3819.25     3995.90    108.50 o
   0  14   5     2046.94     1877.41     78.80 o
   1  14   5     5188.12     5351.64    129.60 o
   2  14   5     1571.07     1451.03     73.80 o
   3  14   5     1878.96     1793.80     79.96 o
   4  14   5     2634.56     2513.06     96.75 o
   5  14   5      348.37      322.95     44.72 o
   6  14   5     4316.45     4463.98    113.32 o
   7  14   5      360.22      333.16     56.76 o
   8  14   5     3774.78     3911.08    142.05 o
 -11  15   5     1222.64     1301.28     96.77 o
 -10  15   5    15764.70    15664.88    323.71 o
  -9  15   5      275.43      251.91     46.25 o
  -8  15   5     8169.21     7939.65    266.21 o
  -7  15   5     1392.68     1454.55     76.35 o
  -6  15   5    10129.52    10439.26    206.51 o
  -5  15   5     2212.19     2320.37     87.64 o
  -4  15   5    12915.16    12807.22    227.72 o
  -3  15   5     3197.62     3397.09    104.06 o
  -2  15   5    11475.20    11571.87    224.71 o
  -1  15   5     6678.25     6505.64    149.35 o
   0  15   5    13161.16    13312.10    249.50 o
   1  15   5     2009.02     2032.39     84.43 o
   2  15   5     4406.22     4696.04    124.66 o
   3  15   5    10079.04     9796.99    198.18 o
   4  15   5     4804.32     4606.02    122.77 o
   5  15   5     9878.48    10085.15    201.35 o
   6  15   5     1739.03     1777.79     98.92 o
   7  15   5     7460.75     7822.16    199.26 o
 -10  16   5       58.95       13.18    120.20 o
  -9  16   5    11554.38    11375.57    222.95 o
  -8  16   5      577.80      635.87     59.04 o
  -7  16   5    19297.98    20031.95    355.30 o
  -6  16   5     1751.63     1795.37     82.14 o
  -5  16   5    12613.54    12309.10    238.76 o
  -4  16   5      305.63      270.54     53.96 o
  -3  16   5     6708.05     7019.60    161.30 o
  -2  16   5     2284.05     2275.89     91.96 o
  -1  16   5     7062.19     6900.80    159.44 o
   0  16   5     3846.69     4089.15    118.95 o
   1  16   5     7484.84     7806.69    205.30 o
   2  16   5    10336.52     9778.52    201.91 o
   3  16   5     7103.57     6921.00    160.67 o
   4  16   5    12092.45    12012.84    234.14 o
   5  16   5     5214.29     5209.44    168.66 o
  -7  17   5       20.20      -40.07     49.38 o
  -6  17   5     5399.74     5352.81    141.59 o
  -5  17   5      140.43       82.77     51.65 o
  -4  17   5      459.49      552.00     74.65 o
  -3  17   5     1036.35     1203.10     75.75 o
  -2  17   5     1554.38     1757.46     85.84 o
  -1  17   5      671.65      668.12     64.40 o
   0  17   5     1504.44     1614.36     84.58 o
   1  17   5     1083.88     1056.18     73.62 o
   2  17   5     1214.43     1044.41     72.52 o
   3  17   5     3236.33     3015.91    117.12 o
 -20   0   6      393.79      418.39     89.46 o
 -19   0   6    11956.63    11729.08    634.21 o
 -18   0   6     3279.56     3030.87    224.68 o
 -17   0   6     5437.50     5151.51    232.65 o
 -16   0   6     8355.76     8172.45    428.65 o
 -15   0   6    23257.87    23232.17    782.40 o
 -14   0   6    14849.11    13586.85    411.40 o
 -13   0   6    25581.36    24199.07    449.97 o
 -12   0   6    23137.65    22262.04    375.55 o
 -11   0   6    27344.61    26141.44    478.86 o
 -10   0   6    13219.67    14560.71    251.10 o
  -9   0   6     2953.92     3463.34     73.57 o
  -8   0   6    13585.92    12654.08    234.54 o
  -7   0   6     6582.12     6635.25    109.46 o
  -6   0   6    92352.41    92007.56   1308.97 o
  -5   0   6     5175.52     5802.30     90.60 o
  -4   0   6    67410.95    67221.94    886.79 o
  -3   0   6     1598.81     1591.12     34.00 o
  -2   0   6    96659.57    98625.49   1365.12 o
  -1   0   6     6273.03     5661.86     81.48 o
   0   0   6   275362.06   277021.19   3396.23 o
   1   0   6    10592.47    12389.71    157.23 o
   2   0   6    21994.71    21904.18    299.31 o
   3   0   6     9626.00    10425.40    265.38 o
   4   0   6    18856.18    19965.79    289.68 o
   5   0   6    15284.64    15323.81    217.31 o
   6   0   6    26363.84    25700.86    353.08 o
   7   0   6     2700.31     2607.46     57.26 o
   8   0   6    26729.25    26031.17    361.19 o
   9   0   6    17804.60    17627.19    336.77 o
  10   0   6     2094.98     2241.40    186.52 o
  11   0   6    31007.34    31410.74    774.26 o
  12   0   6     4318.47     4443.28    202.09 o
  13   0   6     9836.93     9869.04    351.34 o
  14   0   6     2061.47     1549.39    162.54 o
 -20   1   6     4671.69     4694.78    197.24 o
 -19   1   6      297.70      292.50     66.24 o
 -18   1   6     7842.67     7238.20    196.63 o
 -17   1   6      431.70      488.87     56.65 o
 -16   1   6    10595.02    10631.21    252.26 o
 -15   1   6     4364.29     4368.92    157.20 o
 -14   1   6    12803.85    12717.94    336.65 o
 -13   1   6    23835.43    22583.53    294.13 o
 -12   1   6    15580.15    14781.81    190.04 o
 -11   1   6    10212.77    10212.49    131.09 o
 -10   1   6     5688.41     5858.71     94.89 o
  -9   1   6     4423.97     4557.78     64.02 o
  -8   1   6       87.03      171.32     11.52 o
  -7   1   6    19831.57    18679.23    183.96 o
  -6   1   6     3349.18     3426.46     53.66 o
  -5   1   6    39928.88    41201.02    412.78 o
  -4   1   6     4062.61     4202.35     69.27 o
  -3   1   6    23708.36    24577.49    234.06 o
  -2   1   6     3880.22     3841.77     44.45 o
  -1   1   6    68481.85    68623.54    610.48 o
   0   1   6     5713.35     5722.35     57.56 o
   1   1   6    77172.70    79375.41    676.06 o
   2   1   6     5996.41     6829.79     78.00 o
   3   1   6     3951.62     3904.00     48.09 o
   4   1   6     3763.31     3470.85     44.50 o
   5   1   6    12412.01    12046.79    126.40 o
   6   1   6     5567.47     5554.94     66.86 o
   7   1   6    31921.02    31558.43    316.55 o
   8   1   6      857.46      846.77     30.44 o
   9   1   6     6724.28     6738.00    120.91 o
  10   1   6    13295.52    13831.99    262.03 o
  11   1   6      844.69      988.54     64.21 o
  12   1   6    12453.25    12100.68    286.95 o
  13   1   6      250.35      172.61     63.02 o
  14   1   6     2924.10     3080.84    128.88 o
 -20   2   6       37.61       34.74     55.28 o
 -19   2   6      173.78      189.86     59.80 o
 -18   2   6       50.72      -48.87     44.78 o
 -17   2   6      993.17     1104.55     73.37 o
 -16   2   6      489.21      398.35     50.17 o
 -15   2   6     2855.74     2920.21    100.48 o
 -14   2   6      861.75      773.57     64.57 o
 -13   2   6      150.89      105.40     18.93 o
 -12   2   6     1866.09     1838.57     70.92 o
 -11   2   6        7.86       -6.52     11.74 o
 -10   2   6       81.67       51.58     10.69 o
  -9   2   6    15486.81    15988.25    185.48 o
  -8   2   6      677.10      809.62     19.67 o
  -7   2   6      877.48      768.71     18.06 o
  -6   2   6      538.67      465.89     21.78 o
  -5   2   6    17653.74    18638.80    184.12 o
  -4   2   6    17138.79    18335.87    177.01 o
  -3   2   6    19203.30    19544.03    184.21 o
  -2   2   6      270.92      288.15     11.78 o
  -1   2   6     4179.70     4036.05     47.11 o
   0   2   6       97.77       42.12      9.23 o
   1   2   6     9214.98     9810.38     95.52 o
   2   2   6       18.82       13.68      8.26 o
   3   2   6      852.25     1034.41     21.56 o
   4   2   6       33.71       26.49     10.47 o
   5   2   6      617.18      653.92     22.61 o
   6   2   6     8586.77     8502.16    108.28 o
   7   2   6     3383.95     3477.24     96.82 o
   8   2   6     1588.99     1596.37     50.58 o
   9   2   6      265.87      259.73     29.13 o
  10   2   6      881.04      878.88     51.37 o
  11   2   6     3209.22     3350.06    106.51 o
  12   2   6      714.96      673.80     60.17 o
  13   2   6      453.23      353.08     61.21 o
  14   2   6       22.55       -7.58     54.06 o
 -20   3   6     3644.88     3420.48    176.18 o
 -19   3   6      409.28      387.04     60.33 o
 -18   3   6     3906.56     3920.59    205.91 o
 -17   3   6     2344.36     2405.39    135.70 o
 -16   3   6     2595.30     2527.92     97.82 o
 -15   3   6     2086.06     2195.90     92.28 o
 -14   3   6     2187.52     2214.78     86.55 o
 -13   3   6      925.13      836.14     45.08 o
 -12   3   6     3187.40     3247.76     58.86 o
 -11   3   6     4966.61     5065.91     89.93 o
 -10   3   6      130.37      121.69     14.66 o
  -9   3   6    21570.45    21046.95    265.59 o
  -8   3   6     5781.33     5541.85     75.00 o
  -7   3   6    17388.64    17412.68    200.21 o
  -6   3   6    10217.72    10823.96    113.23 o
  -5   3   6     8302.12     8636.79    106.49 o
  -4   3   6       90.85      109.71      9.90 o
  -3   3   6    10621.03    10728.63    114.56 o
  -2   3   6     1044.69     1087.42     22.36 o
  -1   3   6    47562.60    49746.77    477.31 o
   0   3   6     2149.15     2350.40     31.19 o
   1   3   6    16655.05    17191.21    159.23 o
   2   3   6     3799.37     3707.49     63.77 o
   3   3   6    14159.81    14002.08    161.81 o
   4   3   6     6680.99     6552.80     88.12 o
   5   3   6     5667.93     5538.89     80.79 o
   6   3   6     7410.94     7496.34     97.34 o
   7   3   6      203.69      241.88     18.15 o
   8   3   6     2580.30     2795.02     64.78 o
   9   3   6     4088.84     4178.40     92.78 o
  10   3   6      376.91      311.76     37.90 o
  11   3   6      281.75      304.51     47.01 o
  12   3   6      968.98     1081.77    114.54 o
  13   3   6      647.83      673.98     70.06 o
  14   3   6     6633.65     7279.46    205.20 o
 -19   4   6    13764.84    13525.20    347.40 o
 -18   4   6     1669.53     1585.28     86.53 o
 -17   4   6    21202.68    20951.97    451.09 o
 -16   4   6     2598.91     2489.28     97.70 o
 -15   4   6    12306.29    11886.76    274.99 o
 -14   4   6     6516.16     6879.69    175.89 o
 -13   4   6    15596.37    15080.24    254.44 o
 -12   4   6    11923.79    11383.61    181.10 o
 -11   4   6    13508.43    13320.85    197.52 o
 -10   4   6    27708.54    26628.59    374.44 o
  -9   4   6     3688.98     3723.49     55.74 o
  -8   4   6    69177.25    69482.45    823.89 o
  -7   4   6     7069.50     6723.78     82.76 o
  -6   4   6    44637.75    44139.35    461.49 o
  -5   4   6      124.51      217.93     11.07 o
  -4   4   6    23946.63    24114.85    230.12 o
  -3   4   6    14465.70    14983.33    147.30 o
  -2   4   6    19388.34    19235.61    191.79 o
  -1   4   6       88.03       91.19     12.03 o
   0   4   6    28468.20    28349.62    290.38 o
   1   4   6     7386.00     7823.30     88.45 o
   2   4   6    41551.16    41545.43    485.74 o
   3   4   6    21040.97    20750.59    251.61 o
   4   4   6    84408.91    83715.52    962.89 o
   5   4   6    19570.85    19347.94    256.03 o
   6   4   6    25043.84    25040.54    326.50 o
   7   4   6     3576.63     3651.54     64.26 o
   8   4   6    11466.29    11700.27    183.51 o
   9   4   6    10570.11    10615.51    186.58 o
  10   4   6     2332.76     2336.87     71.95 o
  11   4   6     6792.12     6908.68    214.82 o
  12   4   6     1685.25     1583.84     87.63 o
  13   4   6    12163.72    12281.21    295.31 o
  14   4   6     1088.67     1047.58     83.33 o
 -19   5   6      543.59      622.78     64.58 o
 -18   5   6     8047.44     8489.13    218.15 o
 -17   5   6     1561.50     1357.83     83.26 o
 -16   5   6     8213.02     8215.17    203.95 o
 -15   5   6     8727.14     8551.84    212.74 o
 -14   5   6     8755.21     8385.92    183.82 o
 -13   5   6    19045.89    19184.10    297.54 o
 -12   5   6    17590.96    17406.22    249.38 o
 -11   5   6    12266.19    11800.34    202.32 o
 -10   5   6     8418.56     7881.28    123.88 o
  -9   5   6    22400.07    21846.39    308.18 o
  -8   5   6     1823.61     1861.97     44.98 o
  -7   5   6    24327.72    24121.95    277.07 o
  -6   5   6     7349.11     7458.99     97.25 o
  -5   5   6    59717.43    58551.45    599.24 o
  -4   5   6      482.48      410.89     16.11 o
  -3   5   6    53879.30    53993.77    643.67 o
  -2   5   6      327.65      356.74     20.04 o
  -1   5   6    56853.37    58607.41    653.31 o
   0   5   6     1639.08     1842.13     34.95 o
   1   5   6    32795.00    33593.34    467.42 o
   2   5   6      573.15      423.29     20.58 o
   3   5   6    34868.52    34737.04    453.89 o
   4   5   6     6067.37     5696.64     86.69 o
   5   5   6    25126.56    24860.79    323.51 o
   6   5   6    16117.93    15605.65    212.62 o
   7   5   6     6892.61     6929.65    108.20 o
   8   5   6     7008.47     6804.90    118.17 o
   9   5   6     8847.75     8699.60    160.29 o
  10   5   6    11711.02    12167.20    224.98 o
  11   5   6     5063.23     5254.77    151.59 o
  12   5   6     5693.32     5342.54    157.89 o
  13   5   6     3335.72     3398.89    127.69 o
  14   5   6     8924.76     9312.94    242.46 o
 -19   6   6     1882.91     1991.74     97.25 o
 -18   6   6      101.68      116.95     45.41 o
 -17   6   6     1351.63     1374.07     74.27 o
 -16   6   6     2340.34     2206.35     80.30 o
 -15   6   6      614.28      552.44     87.40 o
 -14   6   6     1883.10     2053.43    106.66 o
 -13   6   6     1630.16     1487.42     50.58 o
 -12   6   6     4638.06     4481.65     78.12 o
 -11   6   6     7340.50     7397.15    112.57 o
 -10   6   6      391.00      424.90     25.33 o
  -9   6   6      191.95      225.17     21.75 o
  -8   6   6     5651.52     5789.11     93.08 o
  -7   6   6      145.74      218.06     12.77 o
  -6   6   6    18159.50    18118.99    235.27 o
  -5   6   6      142.17      214.22     18.02 o
  -4   6   6     6004.00     5812.80     84.49 o
  -3   6   6      439.53      460.36     24.16 o
  -2   6   6    15870.01    16273.28    219.04 o
  -1   6   6     1780.35     1887.01     41.61 o
   0   6   6     6367.23     6187.84     83.52 o
   1   6   6      347.81      459.00     48.77 o
   2   6   6     2491.48     2309.91     53.17 o
   3   6   6     1599.74     1552.26     32.92 o
   4   6   6     3219.73     3102.23     56.59 o
   5   6   6     1003.69      949.36     37.10 o
   6   6   6     2275.50     2289.49     78.08 o
   7   6   6     1518.51     1493.27     48.33 o
   8   6   6     6804.34     7001.28    128.19 o
   9   6   6     2097.29     1999.75     69.75 o
  10   6   6      532.81      584.37     44.14 o
  11   6   6     2802.29     2860.40    108.86 o
  12   6   6     1418.57     1433.79     83.59 o
  13   6   6      345.67      448.67     85.56 o
 -18   7   6      350.76      253.16     70.94 o
 -17   7   6      583.60      609.08     54.74 o
 -16   7   6     1265.01     1251.21     75.40 o
 -15   7   6     1378.83     1506.19     96.50 o
 -14   7   6      753.92      802.16     56.70 o
 -13   7   6      835.37      864.65     38.49 o
 -12   7   6      801.95      806.55     32.93 o
 -11   7   6     3489.61     3383.95     65.60 o
 -10   7   6     2758.80     2669.21     55.99 o
  -9   7   6     3022.89     3035.12     54.80 o
  -8   7   6     4475.31     4325.31    114.45 o
  -7   7   6       89.29      113.31     15.20 o
  -6   7   6     1922.85     2173.10     42.29 o
  -5   7   6     1470.37     1537.33     41.35 o
  -4   7   6       17.70       47.26     13.44 o
  -3   7   6    15919.44    16110.79    193.26 o
  -2   7   6       58.45       12.58     13.87 o
  -1   7   6      718.35      784.42     26.60 o
   0   7   6     3523.85     3490.02     57.38 o
   1   7   6     2184.61     2178.33     44.16 o
   2   7   6       46.76      108.23     22.85 o
   3   7   6     4996.90     4991.53     76.59 o
   4   7   6      139.74      136.65     16.75 o
   5   7   6     1009.36     1007.11     34.27 o
   6   7   6      136.86      131.17     21.43 o
   7   7   6      250.44      212.52     28.43 o
   8   7   6     2529.03     2538.11     74.16 o
   9   7   6     1357.80     1324.93     58.08 o
  10   7   6     1486.37     1682.36     66.68 o
  11   7   6     1303.71     1314.07     67.89 o
  12   7   6       70.89       73.45     47.60 o
  13   7   6        2.72      -97.04     50.60 o
 -18   8   6     1202.27     1295.76    103.62 o
 -17   8   6     5112.33     4911.03    187.90 o
 -16   8   6     6083.69     5983.08    141.45 o
 -15   8   6     9695.64     9100.27    191.88 o
 -14   8   6     3536.18     3712.29    113.22 o
 -13   8   6     3196.45     3231.76     91.02 o
 -12   8   6     8472.61     8698.16    145.07 o
 -11   8   6     6772.64     6704.73    107.57 o
 -10   8   6    15590.63    15203.13    213.09 o
  -9   8   6    14248.96    14139.20    184.39 o
  -8   8   6     6953.95     7183.99    103.83 o
  -7   8   6     5336.71     5541.84     88.23 o
  -6   8   6    13335.02    12923.64    160.20 o
  -5   8   6       28.58       37.62     15.97 o
  -4   8   6    34116.35    33724.47    389.36 o
  -3   8   6      207.87      260.21     21.41 o
  -2   8   6    47695.83    47356.38    535.32 o
  -1   8   6      104.17      109.56     15.77 o
   0   8   6    20812.40    20474.39    256.21 o
   1   8   6     1089.87     1035.61     43.39 o
   2   8   6    20953.03    20555.29    261.24 o
   3   8   6      236.13      215.80     22.93 o
   4   8   6    19133.22    18953.77    237.54 o
   5   8   6     8320.28     8339.77    146.00 o
   6   8   6      802.60      869.01     39.24 o
   7   8   6    19138.07    18717.05    287.52 o
   8   8   6     7309.35     7383.39    143.16 o
   9   8   6     7363.34     7790.44    159.26 o
  10   8   6     4614.43     4793.39    125.21 o
  11   8   6     1851.07     1948.85     78.77 o
  12   8   6     2268.31     2361.60    140.77 o
 -17   9   6     6160.49     5935.52    213.84 o
 -16   9   6    13132.39    13108.96    314.91 o
 -15   9   6     4028.58     4276.26    137.64 o
 -14   9   6    10786.78    10976.26    240.99 o
 -13   9   6     2786.45     3007.16     99.21 o
 -12   9   6     2348.54     2516.74     68.23 o
 -11   9   6    24550.24    23977.91    336.70 o
 -10   9   6     8695.40     8583.19    118.88 o
  -9   9   6    27867.59    27540.09    331.21 o
  -8   9   6    12004.14    12233.65    159.26 o
  -7   9   6    16631.12    16493.61    215.26 o
  -6   9   6     1342.90     1304.18     33.56 o
  -5   9   6    40467.16    39814.55    455.85 o
  -4   9   6       15.12       21.06     14.24 o
  -3   9   6    26200.34    25788.50    278.77 o
  -2   9   6     2712.39     2672.45     45.57 o
  -1   9   6    26009.16    25971.76    293.26 o
   0   9   6      267.30      294.01     26.10 o
   1   9   6    19286.45    18834.82    242.08 o
   2   9   6     8279.57     8167.23    116.99 o
   3   9   6    52168.60    52216.84    651.83 o
   4   9   6     6106.82     5892.72     90.73 o
   5   9   6    28499.00    28311.30    382.43 o
   6   9   6     7726.07     7571.32    134.86 o
   7   9   6     5017.21     5156.96    110.28 o
   8   9   6    10210.63    10311.92    192.31 o
   9   9   6     5203.62     5231.23    119.61 o
  10   9   6     7602.55     7232.89    201.91 o
  11   9   6     3097.48     2937.20    127.22 o
  12   9   6     6492.00     6735.73    241.60 o
 -17  10   6     7130.56     6938.18    238.79 o
 -16  10   6     2472.70     2818.98    117.57 o
 -15  10   6     2636.90     2523.53    130.02 o
 -14  10   6     1016.02     1082.88     69.84 o
 -13  10   6     2228.42     2446.85    136.83 o
 -12  10   6     2871.73     2825.11     75.49 o
 -11  10   6      168.76      207.33     32.79 o
 -10  10   6    15313.80    14704.92    202.90 o
  -9  10   6     2410.44     2405.57     57.74 o
  -8  10   6    21588.40    21073.90    267.82 o
  -7  10   6     4687.61     4830.65     89.82 o
  -6  10   6    16571.32    16253.78    194.40 o
  -5  10   6      396.11      416.80     26.65 o
  -4  10   6     9942.33    10299.89    131.77 o
  -3  10   6     2573.13     2646.54     56.19 o
  -2  10   6     4967.28     4732.08     67.91 o
  -1  10   6        5.77       -6.17     14.24 o
   0  10   6    15031.88    15414.50    202.02 o
   1  10   6      302.57      248.20     22.44 o
   2  10   6    14958.46    15085.56    216.11 o
   3  10   6     1046.91     1070.41     41.97 o
   4  10   6    15483.87    15506.50    223.90 o
   5  10   6     3953.89     3621.27     84.03 o
   6  10   6     3205.27     3053.55     80.90 o
   7  10   6     3596.55     3479.16    122.29 o
   8  10   6     5219.49     5226.46    114.17 o
   9  10   6     2513.80     2370.47     76.39 o
  10  10   6     2924.13     2767.65    116.51 o
  11  10   6      513.93      603.80    108.06 o
 -16  11   6      235.32      243.00     55.60 o
 -15  11   6        1.64      -32.31     42.32 o
 -14  11   6      217.11      127.05     85.14 o
 -13  11   6        1.23        7.76     43.97 o
 -12  11   6     1453.43     1511.03     67.91 o
 -11  11   6      104.22       46.51     40.51 o
 -10  11   6      520.01      604.33     35.91 o
  -9  11   6     1025.43     1040.38     52.90 o
  -8  11   6       14.03       37.43     27.32 o
  -7  11   6      199.40      230.84     27.00 o
  -6  11   6     1387.09     1370.98     45.03 o
  -5  11   6      456.37      511.88     33.13 o
  -4  11   6     2170.86     2116.87     52.08 o
  -3  11   6       17.77       63.81     22.18 o
  -2  11   6      766.38      847.19     36.51 o
  -1  11   6      138.63      145.09     22.89 o
   0  11   6     1550.59     1610.52     56.38 o
   1  11   6      735.71      732.27     40.66 o
   2  11   6     2041.19     1973.40     83.48 o
   3  11   6      135.81      170.55     32.22 o
   4  11   6      393.57      383.07     36.67 o
   5  11   6       94.62       86.01     30.59 o
   6  11   6      609.66      701.10     43.22 o
   7  11   6      595.51      543.99     41.22 o
   8  11   6      250.26      281.24     35.56 o
   9  11   6       82.03       61.65     51.88 o
  10  11   6        6.13      -25.70     57.50 o
 -15  12   6     5602.87     5679.18    243.26 o
 -14  12   6     2709.86     2715.07    128.87 o
 -13  12   6     1983.91     1994.88     96.16 o
 -12  12   6     8238.71     8157.68    170.83 o
 -11  12   6      257.31      308.44     33.79 o
 -10  12   6     6756.17     6741.77    129.28 o
  -9  12   6      270.64      273.34     33.66 o
  -8  12   6     2723.19     2858.28     71.49 o
  -7  12   6     2407.91     2398.50     66.47 o
  -6  12   6     4516.40     4389.02     88.92 o
  -5  12   6     3598.02     3464.81     78.92 o
  -4  12   6    12860.26    13171.84    205.69 o
  -3  12   6        5.21       22.38     26.71 o
  -2  12   6     9374.62     9099.70    151.52 o
  -1  12   6      323.86      370.22     34.16 o
   0  12   6     7733.10     7413.15    138.25 o
   1  12   6     3720.98     3826.22     95.16 o
   2  12   6     6436.19     6411.04    186.54 o
   3  12   6      194.35      221.74     37.14 o
   4  12   6     4511.29     4245.53    112.85 o
   5  12   6      167.64      208.88     37.40 o
   6  12   6     5024.30     5068.07    114.47 o
   7  12   6     1030.22     1039.35     53.89 o
   8  12   6     3310.75     3483.05    132.03 o
   9  12   6     2790.59     2852.15    123.93 o
  10  12   6     1300.65     1148.79    116.38 o
 -14  13   6     9802.88    10086.60    365.70 o
 -13  13   6     9537.01     9446.15    287.96 o
 -12  13   6     8200.56     8226.93    175.83 o
 -11  13   6     5799.15     5798.21    118.93 o
 -10  13   6     3783.78     3825.56     92.89 o
  -9  13   6     9855.54    10048.54    177.56 o
  -8  13   6     1577.01     1684.63     60.72 o
  -7  13   6     6698.36     6568.30    124.00 o
  -6  13   6      565.19      561.90     41.20 o
  -5  13   6    18362.15    18306.04    263.49 o
  -4  13   6      449.98      426.42     41.05 o
  -3  13   6    26135.04    25975.75    406.68 o
  -2  13   6      383.00      382.78     41.18 o
  -1  13   6    20198.96    19908.83    337.80 o
   0  13   6     2248.67     2200.32     74.12 o
   1  13   6    13880.75    13882.35    242.08 o
   2  13   6     1698.42     1699.85     68.43 o
   3  13   6     8196.56     7928.41    157.49 o
   4  13   6     1676.47     1563.77     71.18 o
   5  13   6     9619.58     9451.17    180.43 o
   6  13   6     2072.39     2042.80    102.40 o
   7  13   6     8991.60     8810.56    214.50 o
   8  13   6     8344.85     8217.28    223.77 o
   9  13   6     7636.14     7209.74    237.82 o
 -13  14   6     3954.14     4038.92    188.60 o
 -12  14   6     7995.98     8318.93    213.24 o
 -11  14   6     1876.58     2026.63     87.28 o
 -10  14   6    10420.28    10260.79    184.53 o
  -9  14   6     2391.58     2268.40     75.37 o
  -8  14   6     4819.98     4901.32    111.44 o
  -7  14   6     1200.42     1265.48     85.49 o
  -6  14   6     5053.48     4871.63    118.50 o
  -5  14   6     1637.68     1522.88     79.64 o
  -4  14   6    28277.38    28722.69    425.25 o
  -3  14   6      451.65      463.33     47.29 o
  -2  14   6    26266.75    26045.05    433.49 o
  -1  14   6      202.34      229.41     47.35 o
   0  14   6    18158.98    18124.26    338.57 o
   1  14   6      807.96      797.33     60.67 o
   2  14   6     5829.50     5728.71    143.62 o
   3  14   6      306.77      349.20     69.40 o
   4  14   6     8311.01     8464.34    168.92 o
   5  14   6     1300.40     1196.86     61.47 o
   6  14   6     4861.99     4906.86    118.78 o
   7  14   6     2507.61     2370.85    150.03 o
 -12  15   6      280.11      207.21     78.80 o
 -11  15   6     1940.83     2057.50    102.28 o
 -10  15   6      170.05      165.44     43.85 o
  -9  15   6     3168.27     2982.45    129.58 o
  -8  15   6      342.81      325.54     49.50 o
  -7  15   6      488.13      492.40     53.67 o
  -6  15   6     1762.47     1440.04     72.53 o
  -5  15   6      881.19      883.00     63.92 o
  -4  15   6      591.76      599.54     56.64 o
  -3  15   6     2748.59     2631.52    113.33 o
  -2  15   6       64.65      109.20     47.42 o
  -1  15   6     2887.91     2832.37     97.08 o
   0  15   6      571.74      559.65     57.29 o
   1  15   6     1001.10      985.56     68.35 o
   2  15   6     1304.42     1402.83     72.96 o
   3  15   6     1924.88     1949.58     87.76 o
   4  15   6       25.97      -19.24     45.61 o
   5  15   6      776.50      732.29     58.93 o
   6  15   6       94.31       80.09     61.56 o
 -10  16   6       78.01      105.13     65.03 o
  -9  16   6      610.46      613.71     58.16 o
  -8  16   6     1856.73     1942.51     94.15 o
  -7  16   6       16.49        1.92     46.65 o
  -6  16   6     2160.37     2179.67     90.90 o
  -5  16   6       62.30      -50.75     44.71 o
  -4  16   6      526.90      630.85     61.52 o
  -3  16   6       27.33       77.36     48.65 o
  -2  16   6     1663.43     1665.23    100.65 o
  -1  16   6       25.14       11.32     46.24 o
   0  16   6     5374.00     5316.05    137.50 o
   1  16   6      925.84      981.68     69.66 o
   2  16   6     2208.78     2242.84     92.74 o
   3  16   6      174.86      140.80     60.75 o
   4  16   6      410.77      383.18     56.09 o
  -7  17   6    13313.63    13365.26    258.40 o
  -6  17   6     2186.98     2462.79     99.53 o
  -5  17   6     6339.27     6253.82    196.96 o
  -4  17   6      348.12      309.82     57.62 o
  -3  17   6     2624.24     2481.71    100.89 o
  -2  17   6      163.38      160.26     53.51 o
  -1  17   6     9188.27     9320.34    206.41 o
   0  17   6       30.59       95.60     52.13 o
   1  17   6     7538.02     7553.05    175.11 o
   2  17   6      654.85      653.66     65.26 o
 -20   1   7     1039.06     1016.83     81.86 o
 -19   1   7     5158.18     5174.16    158.84 o
 -18   1   7       10.79      -50.93     42.22 o
 -17   1   7     6594.28     6581.12    178.86 o
 -16   1   7      358.56      275.51     56.27 o
 -15   1   7     7874.81     8480.54    242.48 o
 -14   1   7      455.16      395.62     58.42 o
 -13   1   7    17242.41    16543.10    221.39 o
 -12   1   7      155.28      168.61     18.19 o
 -11   1   7     5270.74     5069.41     75.18 o
 -10   1   7     3744.01     3911.69     82.49 o
  -9   1   7    17555.44    16712.34    187.80 o
  -8   1   7      486.61      596.74     18.56 o
  -7   1   7     1059.65      904.42     21.85 o
  -6   1   7    17779.32    17996.39    182.09 o
  -5   1   7    10145.85    10147.14    144.08 o
  -4   1   7    36509.07    36954.80    337.33 o
  -3   1   7    14778.89    15003.57    139.56 o
  -2   1   7     5009.41     4637.13     50.96 o
  -1   1   7    14273.46    13959.91    129.29 o
   0   1   7     3969.62     3801.30     46.12 o
   1   1   7     4278.46     4743.64     54.90 o
   2   1   7    15328.31    14898.37    152.08 o
   3   1   7     2216.84     2437.36     36.62 o
   4   1   7    14852.73    14677.29    175.40 o
   5   1   7        1.68       19.76     12.80 o
   6   1   7     9383.82     9118.10    110.92 o
   7   1   7     2697.61     2451.82     45.72 o
   8   1   7     7968.25     8022.41    133.48 o
   9   1   7     2033.15     2201.35     77.39 o
  10   1   7     9502.51     9485.40    212.07 o
  11   1   7      178.65      140.13     45.06 o
  12   1   7     6282.05     6578.78    185.98 o
  13   1   7     1477.24     1524.41     94.44 o
  14   1   7     2968.73     3014.40    156.40 o
 -20   2   7    11405.92    11272.42    282.33 o
 -19   2   7     1204.55     1200.12     85.56 o
 -18   2   7    11993.30    11793.81    281.09 o
 -17   2   7      311.70      204.96     45.13 o
 -16   2   7    16589.02    16331.22    466.75 o
 -15   2   7     1932.35     1953.23     97.33 o
 -14   2   7    19259.59    19722.28    497.91 o
 -13   2   7      837.54      806.10     32.91 o
 -12   2   7    15709.17    14983.55    246.94 o
 -11   2   7    11385.62    11075.11    134.83 o
 -10   2   7    24490.88    24221.83    276.89 o
  -9   2   7    17390.58    17169.13    190.61 o
  -8   2   7    65803.77    64438.77    689.89 o
  -7   2   7    19754.45    20474.09    215.59 o
  -6   2   7    21414.65    20765.85    204.86 o
  -5   2   7    34046.78    33211.31    318.89 o
  -4   2   7    24920.58    25334.77    255.05 o
  -3   2   7    52257.14    53890.25    538.46 o
  -2   2   7    18327.82    18526.45    174.35 o
  -1   2   7    54971.27    56570.74    512.02 o
   0   2   7    21807.64    22301.94    234.29 o
   1   2   7    31365.64    30646.31    300.34 o
   2   2   7     3366.02     4001.30     49.56 o
   3   2   7    57650.36    56079.61    528.97 o
   4   2   7        4.09       40.24     12.76 o
   5   2   7    32227.53    31477.09    354.50 o
   6   2   7      389.47      444.69     24.32 o
   7   2   7    20478.81    20497.41    259.35 o
   8   2   7     4693.50     4934.31    103.28 o
   9   2   7    16222.03    15801.81    262.35 o
  10   2   7     1169.39     1326.32     70.97 o
  11   2   7    16110.38    16211.61    332.64 o
  12   2   7     3648.18     4341.62    142.81 o
  13   2   7     8564.06     9032.25    239.20 o
  14   2   7     4087.75     4188.13    157.32 o
 -20   3   7      639.02      656.82     72.19 o
 -19   3   7    11120.95    11009.46    269.94 o
 -18   3   7      177.76      142.94     48.33 o
 -17   3   7    12665.42    11905.27    279.33 o
 -16   3   7        2.88       40.16     48.10 o
 -15   3   7    12388.65    12561.80    284.24 o
 -14   3   7      189.32      237.05     45.49 o
 -13   3   7     9062.07     9301.27    187.72 o
 -12   3   7       95.76       83.55     16.06 o
 -11   3   7     5406.03     5226.83     79.67 o
 -10   3   7    18569.46    18907.85    233.40 o
  -9   3   7    34133.05    33915.02    428.18 o
  -8   3   7    44538.20    45480.56    490.56 o
  -7   3   7    18724.29    18007.32    179.16 o
  -6   3   7    29135.65    29410.13    295.48 o
  -5   3   7    69528.45    70933.38    675.70 o
  -4   3   7     9983.10    10197.40    103.60 o
  -3   3   7    34393.71    36619.02    346.60 o
  -2   3   7    13145.12    12562.39    157.13 o
  -1   3   7      407.95      695.13     29.90 o
   0   3   7    13687.15    13550.96    154.86 o
   1   3   7      151.33      187.97     14.87 o
   2   3   7    65295.29    66478.40    740.54 o
   3   3   7     2545.55     2843.88     59.50 o
   4   3   7    54339.99    53636.23    602.08 o
   5   3   7     2586.04     2444.44     50.04 o
   6   3   7    22428.06    21767.26    277.90 o
   7   3   7      853.58      875.54     38.71 o
   8   3   7     2196.63     2210.49     66.05 o
   9   3   7     6136.74     6440.09    128.76 o
  10   3   7    10028.28     9892.81    219.25 o
  11   3   7     1206.41     1292.05     77.58 o
  12   3   7     8424.70     8608.01    224.42 o
  13   3   7     2243.38     2330.40    114.35 o
 -20   4   7     1097.73     1213.44     84.34 o
 -19   4   7      537.20      575.86     65.31 o
 -18   4   7      891.30      690.48     63.58 o
 -17   4   7      177.72      248.46     47.96 o
 -16   4   7     2090.19     1979.37    144.97 o
 -15   4   7      354.91      417.69     49.08 o
 -14   4   7     1937.00     2178.49     84.66 o
 -13   4   7      827.00      913.87     38.62 o
 -12   4   7      865.97      809.48     34.59 o
 -11   4   7       11.56       16.20     16.39 o
 -10   4   7     3302.80     3496.37    112.58 o
  -9   4   7     2425.44     2114.29     47.54 o
  -8   4   7     8938.61     9079.11    132.93 o
  -7   4   7     5754.54     5736.29     79.60 o
  -6   4   7       66.94       73.17     10.33 o
  -5   4   7      160.26      161.84     11.81 o
  -4   4   7     3014.76     3222.22     47.36 o
  -3   4   7      741.70      694.86     27.31 o
  -2   4   7      656.52      646.94     22.12 o
  -1   4   7     1418.01     1305.04     30.76 o
   0   4   7      376.12      248.62     15.98 o
   1   4   7      990.58      926.26     27.04 o
   2   4   7     1707.01     1845.35     42.04 o
   3   4   7     6418.17     6664.96    101.10 o
   4   4   7      615.12      603.67     26.04 o
   5   4   7     9084.48     9238.31    130.32 o
   6   4   7      876.02      990.85     35.99 o
   7   4   7      391.20      402.73     31.19 o
   8   4   7     2957.26     2803.06     74.62 o
   9   4   7       47.92       43.09     30.37 o
  10   4   7      962.53      899.87     83.29 o
  11   4   7     1800.81     1851.88    100.35 o
  12   4   7      255.61      217.89     56.89 o
  13   4   7      840.44      881.88    117.04 o
 -19   5   7     3118.19     3202.76    191.82 o
 -18   5   7      409.05      332.18     54.60 o
 -17   5   7     4399.71     4538.32    137.66 o
 -16   5   7     1999.88     2267.53    100.26 o
 -15   5   7     1650.41     1407.42     83.26 o
 -14   5   7       14.34       23.87     32.18 o
 -13   5   7     2707.88     2689.36     72.64 o
 -12   5   7     1972.30     2160.50     52.84 o
 -11   5   7     2274.29     2613.36     61.19 o
 -10   5   7      923.81      886.63     37.07 o
  -9   5   7     2835.43     2697.67     47.16 o
  -8   5   7     4631.68     4629.36     68.79 o
  -7   5   7     4526.93     4540.02     90.39 o
  -6   5   7      668.06     1029.53     34.04 o
  -5   5   7     3793.65     3562.47     62.99 o
  -4   5   7       97.72      133.41     21.10 o
  -3   5   7     4885.40     4914.08     70.56 o
  -2   5   7      286.23      233.59     17.38 o
  -1   5   7       20.18       25.48     12.38 o
   0   5   7     8694.95     8736.90    143.33 o
   1   5   7     2013.95     2003.55     38.91 o
   2   5   7    13034.18    13115.37    191.43 o
   3   5   7      450.95      489.26     28.10 o
   4   5   7      929.55      932.05     46.49 o
   5   5   7       14.53       17.54     17.72 o
   6   5   7     6191.50     6135.17    117.17 o
   7   5   7     1058.06     1057.05     42.75 o
   8   5   7     5467.31     5812.87    119.11 o
   9   5   7      198.99      116.50     33.47 o
  10   5   7     1981.33     2252.21     85.81 o
  11   5   7     3642.88     3704.18    131.36 o
  12   5   7      327.85      251.05     56.80 o
  13   5   7     1763.32     1806.89     99.31 o
 -19   6   7       18.43       44.17     48.07 o
 -18   6   7     8594.13     8781.28    222.80 o
 -17   6   7      961.37     1079.31    118.22 o
 -16   6   7    14572.19    14661.47    335.92 o
 -15   6   7       39.34       -9.51     37.65 o
 -14   6   7    15397.86    15021.90    308.35 o
 -13   6   7     8288.20     8277.37    155.92 o
 -12   6   7    15658.76    15800.46    372.11 o
 -11   6   7     4273.30     4050.20     77.11 o
 -10   6   7    11834.91    11591.66    186.52 o
  -9   6   7     2131.43     2168.29     50.94 o
  -8   6   7     8417.81     8424.62    118.21 o
  -7   6   7     3096.04     2851.96     51.91 o
  -6   6   7    33525.84    32624.26    383.02 o
  -5   6   7    10210.20    10194.42    129.60 o
  -4   6   7    21803.95    21712.80    259.71 o
  -3   6   7    76702.46    77892.44    862.55 o
  -2   6   7    13955.19    13977.64    197.51 o
  -1   6   7    50994.80    50644.34    568.53 o
   0   6   7      802.74      956.31     39.40 o
   1   6   7    32491.34    32491.13    446.45 o
   2   6   7      581.35      631.00     26.64 o
   3   6   7    12963.71    12436.87    172.99 o
   4   6   7      125.29       81.90     19.23 o
   5   6   7     9325.56     9421.32    138.16 o
   6   6   7      503.62      504.08     43.42 o
   7   6   7    26408.31    26858.82    401.11 o
   8   6   7      108.94      183.52     32.51 o
   9   6   7    15944.42    16185.27    289.34 o
  10   6   7     2296.38     2402.28     88.41 o
  11   6   7    12580.96    12615.02    296.78 o
  12   6   7     6279.38     6416.91    182.57 o
  13   6   7     1767.37     1751.40    155.48 o
 -19   7   7     5777.57     5954.30    220.78 o
 -18   7   7      407.55      335.32     50.34 o
 -17   7   7    12049.08    11378.45    350.98 o
 -16   7   7      157.26       78.90     44.56 o
 -15   7   7    29095.16    28225.50    592.56 o
 -14   7   7     5415.27     5404.74    168.23 o
 -13   7   7    29537.65    28843.51    436.80 o
 -12   7   7     8996.89     8898.38    189.53 o
 -11   7   7    24896.56    24620.96    327.49 o
 -10   7   7     1721.75     1779.52     49.40 o
  -9   7   7    13440.36    13287.21    192.95 o
  -8   7   7     7707.74     7347.24    106.03 o
  -7   7   7    16509.35    16165.60    212.79 o
  -6   7   7     5628.43     5749.42     91.88 o
  -5   7   7    27436.76    27412.20    330.97 o
  -4   7   7    21364.90    21512.92    250.76 o
  -3   7   7     7043.01     6745.26    100.92 o
  -2   7   7   102441.34   103458.40   1145.91 o
  -1   7   7    14670.21    14926.85    200.19 o
   0   7   7    37869.99    37798.65    438.84 o
   1   7   7     1224.67     1340.07     43.55 o
   2   7   7    29832.79    28880.75    373.86 o
   3   7   7       46.19       73.86     17.45 o
   4   7   7     5019.52     4881.88     80.61 o
   5   7   7      365.48      307.09     24.98 o
   6   7   7    32304.54    32531.47    454.21 o
   7   7   7     1227.53     1280.86     51.58 o
   8   7   7    36626.36    37150.38    609.80 o
   9   7   7      614.40      620.60     45.81 o
  10   7   7    14291.15    14512.21    266.65 o
  11   7   7     4707.78     4657.70    144.47 o
  12   7   7     5534.82     5526.78    163.39 o
 -18   8   7     2460.72     2627.90    141.69 o
 -17   8   7      968.16     1029.58     88.94 o
 -16   8   7     5884.57     6037.25    175.73 o
 -15   8   7      117.02      133.60     45.33 o
 -14   8   7    15688.16    15161.47    309.07 o
 -13   8   7      957.43      854.79     42.66 o
 -12   8   7     6278.45     6270.81    114.61 o
 -11   8   7     3001.32     3090.41     66.57 o
 -10   8   7     1270.92     1261.66     39.45 o
  -9   8   7     4093.71     4181.07     70.67 o
  -8   8   7     6779.77     6765.84    109.80 o
  -7   8   7      689.92      619.98     25.93 o
  -6   8   7    24561.96    24258.65    336.65 o
  -5   8   7     4518.96     4613.35     74.64 o
  -4   8   7     4955.86     4936.30     72.87 o
  -3   8   7    11308.60    11465.26    143.90 o
  -2   8   7      101.02      184.88     18.08 o
  -1   8   7     9416.51     9901.16    137.03 o
   0   8   7       56.10       64.72     19.77 o
   1   8   7    16117.22    15370.67    240.19 o
   2   8   7      634.17      547.19     27.06 o
   3   8   7    12767.36    12259.48    204.13 o
   4   8   7     2871.22     2826.47     67.26 o
   5   8   7     7650.50     7610.71    129.27 o
   6   8   7      199.75      216.04     34.53 o
   7   8   7     3783.06     3571.26     89.12 o
   8   8   7      156.58      295.33     37.56 o
   9   8   7     5894.43     5976.45    133.20 o
  10   8   7     1641.14     1671.16     75.30 o
  11   8   7     2774.00     2706.86    119.74 o
  12   8   7     3684.48     3764.95    179.30 o
 -18   9   7       21.25       46.23     68.73 o
 -17   9   7        4.40       26.83     64.29 o
 -16   9   7      436.12      443.88     58.44 o
 -15   9   7        4.90       61.02     42.63 o
 -14   9   7        3.65       24.79     43.63 o
 -13   9   7       41.21       26.88     32.03 o
 -12   9   7      505.80      466.46     37.39 o
 -11   9   7     2870.40     2736.83     71.22 o
 -10   9   7     3080.07     2986.60     65.14 o
  -9   9   7        7.99       13.26     29.49 o
  -8   9   7        7.85        9.29     19.17 o
  -7   9   7      339.11      355.50     21.12 o
  -6   9   7     4690.45     4806.47     71.46 o
  -5   9   7       56.58       43.55     15.25 o
  -4   9   7     1264.84     1353.22     38.82 o
  -3   9   7      728.63      714.25     27.19 o
  -2   9   7      274.18      302.40     20.24 o
  -1   9   7     1212.60     1284.40     34.09 o
   0   9   7      112.25       80.04     21.15 o
   1   9   7     7899.31     7921.65    116.28 o
   2   9   7      208.09      198.39     26.45 o
   3   9   7     1478.30     1380.94     46.38 o
   4   9   7      171.82      165.17     27.10 o
   5   9   7     5313.28     5481.76    132.72 o
   6   9   7       60.21      104.05     30.42 o
   7   9   7     1276.25     1379.67     58.57 o
   8   9   7      216.85      205.66     37.13 o
   9   9   7      131.87      109.75     35.26 o
  10   9   7      183.11      185.81     39.44 o
  11   9   7      113.36      107.23     75.97 o
 -17  10   7        3.97      -25.37     50.52 o
 -16  10   7     6821.84     6826.65    195.09 o
 -15  10   7        5.43       62.90     44.70 o
 -14  10   7     5070.42     5254.71    176.81 o
 -13  10   7       39.74       69.85     35.38 o
 -12  10   7     8956.72     8583.45    183.09 o
 -11  10   7      700.60      755.51     36.54 o
 -10  10   7     7089.94     6967.07    111.98 o
  -9  10   7     1948.70     1880.85     68.64 o
  -8  10   7     8524.37     8487.35    124.21 o
  -7  10   7    25222.73    25091.52    326.28 o
  -6  10   7     9126.39     9262.47    121.08 o
  -5  10   7     8665.83     8637.59    111.23 o
  -4  10   7    11017.16    11158.11    141.23 o
  -3  10   7      277.13      342.45     24.32 o
  -2  10   7      105.52      137.03     19.40 o
  -1  10   7     5123.36     5006.32     77.81 o
   0  10   7      529.29      571.74     30.67 o
   1  10   7    18196.16    17758.40    250.77 o
   2  10   7     1950.31     1931.29     55.06 o
   3  10   7    15743.34    15352.69    244.34 o
   4  10   7      384.73      374.92     39.45 o
   5  10   7     8859.18     8948.33    167.11 o
   6  10   7      104.40      121.04     32.27 o
   7  10   7    15056.82    15176.98    306.65 o
   8  10   7     1406.61     1481.91     62.89 o
   9  10   7     2992.94     3018.80     89.91 o
  10  10   7     1055.52     1135.34    113.22 o
  11  10   7     2445.53     2481.33    145.96 o
 -16  11   7      511.09      663.30     71.16 o
 -15  11   7     6478.40     6274.20    185.10 o
 -14  11   7      762.12      792.07     71.54 o
 -13  11   7     7747.14     7847.96    180.58 o
 -12  11   7     3830.73     3827.12     99.34 o
 -11  11   7    14889.74    15001.01    228.53 o
 -10  11   7     4325.97     4504.47     88.70 o
  -9  11   7    20198.20    20135.44    271.83 o
  -8  11   7     5938.49     5823.40    101.43 o
  -7  11   7    21529.08    20933.18    279.68 o
  -6  11   7    22171.76    23138.64    318.71 o
  -5  11   7    15715.73    15948.80    239.04 o
  -4  11   7    21837.91    21319.20    286.53 o
  -3  11   7     4258.68     4307.62     81.18 o
  -2  11   7    19615.05    19874.38    268.65 o
  -1  11   7     2787.80     2971.83     71.07 o
   0  11   7    29887.33    29359.79    396.67 o
   1  11   7     9504.58     9341.81    162.88 o
   2  11   7    24910.61    24950.27    376.30 o
   3  11   7       52.95       61.33     30.53 o
   4  11   7    19382.97    19262.18    301.42 o
   5  11   7     1504.58     1489.92     72.02 o
   6  11   7    25677.63    25512.06    411.42 o
   7  11   7       22.91       -0.40     32.03 o
   8  11   7    10702.63    10466.77    216.70 o
   9  11   7       56.40      145.45     56.58 o
  10  11   7     4073.14     4007.03    162.61 o
 -15  12   7      227.77      166.84     65.63 o
 -14  12   7     5766.83     5832.42    175.98 o
 -13  12   7     2342.91     2477.59    106.97 o
 -12  12   7    19405.98    19275.94    334.39 o
 -11  12   7      804.17      893.68     59.12 o
 -10  12   7    20087.69    19747.65    306.77 o
  -9  12   7      165.81      200.38     32.70 o
  -8  12   7     7749.69     7420.94    127.89 o
  -7  12   7     7884.32     8205.95    137.04 o
  -6  12   7     1416.68     1537.80     56.77 o
  -5  12   7     8065.91     8237.63    142.89 o
  -4  12   7     5700.83     5809.81    109.77 o
  -3  12   7     8093.88     8046.24    151.73 o
  -2  12   7     3668.64     3845.21     84.68 o
  -1  12   7    14253.17    13940.14    215.51 o
   0  12   7     3686.36     3746.29    101.02 o
   1  12   7    26184.58    25498.67    406.15 o
   2  12   7     1811.15     1780.18     66.96 o
   3  12   7    13214.29    12836.62    226.65 o
   4  12   7      409.27      409.82     44.90 o
   5  12   7     7486.59     7526.79    151.97 o
   6  12   7     1108.89     1222.31     85.99 o
   7  12   7     8998.80     8798.90    181.52 o
   8  12   7     1656.68     1727.53     97.92 o
   9  12   7     7607.71     7403.72    206.92 o
 -14  13   7        2.64       30.90     60.08 o
 -13  13   7      175.38      173.01     60.19 o
 -12  13   7       33.95       86.23     48.15 o
 -11  13   7     1303.02     1273.39     62.77 o
 -10  13   7       40.09       61.83     41.29 o
  -9  13   7      194.81      167.91     39.90 o
  -8  13   7      465.86      463.91     42.76 o
  -7  13   7       86.12       29.49     31.45 o
  -6  13   7      853.03      965.00     48.57 o
  -5  13   7      477.11      565.72     45.56 o
  -4  13   7      527.86      549.45     45.88 o
  -3  13   7       31.48       52.31     36.55 o
  -2  13   7      931.63     1017.60     61.10 o
  -1  13   7      161.42      219.37     45.20 o
   0  13   7     1399.96     1281.45     61.40 o
   1  13   7      545.35      538.11     47.29 o
   2  13   7      766.87      818.27     52.53 o
   3  13   7        5.33        2.04     35.34 o
   4  13   7       33.15      109.07     38.57 o
   5  13   7      669.46      705.07     60.82 o
   6  13   7      971.15     1042.24     91.20 o
   7  13   7        3.71       -3.42     52.68 o
   8  13   7      257.66      225.90     63.57 o
 -13  14   7       41.19       48.25     59.01 o
 -12  14   7     2788.02     2671.34    119.66 o
 -11  14   7       22.21       75.38     35.70 o
 -10  14   7     1847.45     1896.26     80.86 o
  -9  14   7      916.05      916.30     53.83 o
  -8  14   7     3010.21     2984.21     94.02 o
  -7  14   7      345.16      295.86     44.74 o
  -6  14   7      527.30      448.69     53.50 o
  -5  14   7     3263.77     3068.70     91.33 o
  -4  14   7     2352.36     2181.95     79.19 o
  -3  14   7     6968.30     6516.10    156.77 o
  -2  14   7     2347.60     2248.43     91.01 o
  -1  14   7     4734.78     4460.00    195.74 o
   0  14   7      545.34      644.74     81.62 o
   1  14   7     2584.79     2454.68    103.46 o
   2  14   7       63.19       89.84     45.61 o
   3  14   7     2884.39     3035.82    102.51 o
   4  14   7      158.98       62.03     38.89 o
   5  14   7     3018.83     2957.27     92.96 o
   6  14   7      180.22      168.73     57.47 o
   7  14   7     1446.56     1342.10     92.69 o
 -12  15   7      226.74      258.76     79.45 o
 -11  15   7     9621.69     9827.50    229.35 o
 -10  15   7     1477.80     1727.78     76.16 o
  -9  15   7     9119.87     9679.95    196.88 o
  -8  15   7     4414.52     3995.42    113.46 o
  -7  15   7     5696.09     5360.77    134.16 o
  -6  15   7     9151.08     9462.51    194.01 o
  -5  15   7     2761.37     2803.57     98.03 o
  -4  15   7     9348.04     8945.17    185.29 o
  -3  15   7     7878.05     7375.65    164.40 o
  -2  15   7    11037.77    10893.84    215.86 o
  -1  15   7     1288.09     1138.51     70.59 o
   0  15   7     9867.44     9606.27    209.40 o
   1  15   7     1480.39     1320.54     76.66 o
   2  15   7    17112.61    17291.47    331.32 o
   3  15   7      195.38      160.45     49.88 o
   4  15   7    10953.91    10979.84    230.70 o
   5  15   7       64.95      107.69     46.79 o
 -10  16   7    12186.00    12552.56    241.10 o
  -9  16   7     4434.86     4472.60    122.58 o
  -8  16   7    10780.36    11020.54    221.34 o
  -7  16   7    10192.56    10232.30    210.57 o
  -6  16   7     4723.28     4612.37    127.90 o
  -5  16   7     6175.21     6369.46    152.69 o
  -4  16   7     3718.63     3373.57    109.84 o
  -3  16   7     7136.36     7181.54    165.25 o
  -2  16   7     2041.89     1951.70     87.93 o
  -1  16   7     9246.63     9384.11    197.43 o
   0  16   7     1795.65     1659.44     89.65 o
   1  16   7    12032.65    12091.84    282.12 o
   2  16   7      487.89      525.33     60.61 o
   3  16   7    16400.12    16485.74    317.12 o
  -7  17   7     1491.31     1468.10     82.13 o
  -6  17   7     3854.19     4085.47    130.87 o
  -5  17   7      773.82      674.81     67.53 o
  -4  17   7      926.28      940.18     85.50 o
  -3  17   7      643.61      549.52     87.81 o
  -2  17   7      147.51      223.90     57.44 o
  -1  17   7      113.89      -42.39     70.13 o
   0  17   7     1391.43     1261.06     78.59 o
   1  17   7      984.24      860.55     83.45 o
 -20   0   8     2256.64     2189.93    189.63 o
 -19   0   8     5758.20     5528.12    471.67 o
 -18   0   8     1715.71     1896.43    133.95 o
 -17   0   8    17253.81    15995.47    822.24 o
 -16   0   8     8407.01     8129.99    468.49 o
 -15   0   8    25784.90    26856.70   1271.61 o
 -14   0   8     3391.26     3418.95    142.63 o
 -13   0   8    44235.86    42283.04    750.64 o
 -12   0   8      622.74      797.99     37.74 o
 -11   0   8    78888.94    76224.07   1237.00 o
 -10   0   8     1391.40     1111.33     44.86 o
  -9   0   8    14229.24    14135.52    231.19 o
  -8   0   8       49.02       77.70     17.51 o
  -7   0   8    48095.94    49234.78    752.59 o
  -6   0   8      564.32      618.68     27.74 o
  -5   0   8    79545.17    82495.43   1088.19 o
  -4   0   8    23581.65    24726.94    588.78 o
  -3   0   8    45383.33    44467.35    554.70 o
  -2   0   8    10889.53    11325.94    151.76 o
  -1   0   8    23421.07    25153.20    320.10 o
   0   0   8   102524.86   101481.43   1484.76 o
   1   0   8    36783.72    36974.13    699.10 o
   2   0   8    40617.55    40106.36    568.16 o
   3   0   8    24672.13    23193.24    338.54 o
   4   0   8     5930.28     5730.84    106.85 o
   5   0   8     1373.30     1326.09     55.26 o
   6   0   8    24684.53    23792.48    370.30 o
   7   0   8      136.82      106.89     45.12 o
   8   0   8    41262.54    43219.24   1025.37 o
   9   0   8     2852.95     2913.64    151.56 o
  10   0   8    27934.48    28741.85    850.61 o
  11   0   8       25.58        8.50     76.49 o
  12   0   8     6959.12     7404.98    292.28 o
  13   0   8      227.61      230.29     86.66 o
 -20   1   8      625.01      531.15     74.52 o
 -19   1   8     1822.43     1857.57     99.08 o
 -18   1   8     4596.84     4338.32    139.01 o
 -17   1   8     4582.49     4537.95    169.30 o
 -16   1   8    10689.87    10168.10    394.06 o
 -15   1   8     2862.63     2450.90    104.34 o
 -14   1   8    17916.29    18175.34    379.48 o
 -13   1   8     1511.99     1508.84     36.79 o
 -12   1   8    28616.60    28190.59    354.43 o
 -11   1   8      950.60      982.48     27.74 o
 -10   1   8    26913.77    25946.77    290.93 o
  -9   1   8     6137.47     5724.22     85.57 o
  -8   1   8    14387.19    14455.36    170.77 o
  -7   1   8      858.44     1079.38     25.80 o
  -6   1   8    54669.47    56219.89    548.02 o
  -5   1   8      500.45      690.42     21.75 o
  -4   1   8    41049.57    42574.28    394.40 o
  -3   1   8     8130.54     8200.67     83.85 o
  -2   1   8    17389.48    17937.34    164.50 o
  -1   1   8    12549.78    12522.62    120.82 o
   0   1   8     6330.45     7624.16     89.14 o
   1   1   8    50455.44    48880.63    485.76 o
   2   1   8     9045.64     8247.99     96.61 o
   3   1   8    17508.42    17944.25    192.50 o
   4   1   8     4110.02     3761.37     62.72 o
   5   1   8     4774.39     4847.42    109.27 o
   6   1   8     1961.80     1819.57     41.45 o
   7   1   8    14010.85    13844.22    210.86 o
   8   1   8     2071.03     2099.23     69.63 o
   9   1   8    18468.18    18946.50    411.37 o
  10   1   8       55.89       41.91     47.60 o
  11   1   8     8512.93     9121.16    233.19 o
  12   1   8     1334.52     1183.48     85.67 o
  13   1   8     4158.74     4250.91    175.57 o
 -20   2   8       18.93       12.21     52.20 o
 -19   2   8      251.55      264.78     55.03 o
 -18   2   8      658.89      575.58     61.29 o
 -17   2   8       59.31       70.88     50.84 o
 -16   2   8     3197.97     3220.09    175.60 o
 -15   2   8      429.99      374.54     54.48 o
 -14   2   8      172.39       59.26     32.26 o
 -13   2   8      672.10      643.89     34.52 o
 -12   2   8     3436.77     3388.24     56.57 o
 -11   2   8     2243.74     2333.98     44.54 o
 -10   2   8      166.73      279.72     16.83 o
  -9   2   8     1038.77     1011.91     27.49 o
  -8   2   8        0.20      -12.78     13.73 o
  -7   2   8     2815.90     2734.70     50.02 o
  -6   2   8     2251.92     2171.18     32.37 o
  -5   2   8    10925.51    11904.27    142.98 o
  -4   2   8        2.37       11.72      9.34 o
  -3   2   8      352.44      280.68     13.04 o
  -2   2   8     1044.45     1179.46     33.23 o
  -1   2   8     1034.49      865.63     23.50 o
   0   2   8     7549.61     7462.53    100.62 o
   1   2   8    12315.05    12780.99    133.12 o
   2   2   8     2004.39     1794.29     35.95 o
   3   2   8     1679.60     1534.66     32.00 o
   4   2   8       39.49       36.72     13.74 o
   5   2   8     4846.06     4608.10     70.65 o
   6   2   8       95.51       83.83     18.78 o
   7   2   8     2908.71     2904.29     69.64 o
   8   2   8       92.92      106.09     51.78 o
   9   2   8      999.04      868.71     60.02 o
  10   2   8     1016.22      971.39     71.91 o
  11   2   8     1416.94     1522.72    106.72 o
  12   2   8      286.75      277.91     60.85 o
  13   2   8      720.25      674.03     76.50 o
 -20   3   8     2892.37     2869.72    123.73 o
 -19   3   8     2945.66     3051.29    121.82 o
 -18   3   8     5440.45     4897.06    154.10 o
 -17   3   8       65.62       43.10     50.06 o
 -16   3   8     1555.05     1535.71     93.86 o
 -15   3   8      201.63      266.73     57.61 o
 -14   3   8     2152.76     2233.71     91.98 o
 -13   3   8     2701.14     2532.49     53.66 o
 -12   3   8     2600.49     2594.38     60.43 o
 -11   3   8     3699.95     3660.08     72.64 o
 -10   3   8    15217.40    15516.60    224.67 o
  -9   3   8       94.47       63.05     14.48 o
  -8   3   8    15728.66    15604.24    216.72 o
  -7   3   8     4767.62     4933.94     67.28 o
  -6   3   8    17778.45    17030.80    198.93 o
  -5   3   8    20680.20    22049.79    241.11 o
  -4   3   8    14604.33    14945.73    196.48 o
  -3   3   8     5235.42     5365.34     75.77 o
  -2   3   8     2429.19     2410.00     39.68 o
  -1   3   8     6798.08     6653.97     97.67 o
   0   3   8    10060.18     9779.83    125.79 o
   1   3   8     7129.06     6892.73     94.53 o
   2   3   8     5334.68     5140.74     74.95 o
   3   3   8     7695.39     7307.20    109.85 o
   4   3   8     3368.44     3513.24     59.60 o
   5   3   8    11829.34    11580.00    158.48 o
   6   3   8     2048.80     2114.86     58.27 o
   7   3   8     3034.04     3167.40     78.05 o
   8   3   8       24.11       -0.50     27.86 o
   9   3   8     3414.41     3480.86     88.23 o
  10   3   8        1.21       19.66     39.29 o
  11   3   8     1337.40     1216.31     81.91 o
  12   3   8       68.85       51.83     59.34 o
  13   3   8     3626.49     3621.35    139.65 o
 -20   4   8     3872.38     4124.61    164.03 o
 -19   4   8    10846.38    10825.16    283.36 o
 -18   4   8     7482.91     7524.27    199.11 o
 -17   4   8    12845.13    12948.95    412.45 o
 -16   4   8     1629.66     1606.61     83.51 o
 -15   4   8    14825.68    15129.95    401.23 o
 -14   4   8     3779.12     3589.17     91.27 o
 -13   4   8    14306.95    13930.14    201.01 o
 -12   4   8     1433.56     1373.06     38.25 o
 -11   4   8    29314.04    28405.55    410.15 o
 -10   4   8        5.94       22.95     17.10 o
  -9   4   8    67922.52    68228.89    927.17 o
  -8   4   8      646.97      802.82     24.98 o
  -7   4   8    71536.49    71517.61    851.33 o
  -6   4   8     4413.20     4577.49     66.46 o
  -5   4   8    40644.73    40659.00    489.15 o
  -4   4   8     1499.68     1160.59     30.45 o
  -3   4   8    28671.35    27701.89    339.95 o
  -2   4   8     8191.52     8032.01    110.19 o
  -1   4   8     6274.91     5641.90     79.43 o
   0   4   8    32234.44    32315.04    441.85 o
   1   4   8    24866.86    24686.46    335.05 o
   2   4   8    31358.88    31226.11    369.20 o
   3   4   8    16599.83    16376.77    232.26 o
   4   4   8    29878.24    29939.03    426.63 o
   5   4   8     5324.83     5407.50     90.48 o
   6   4   8    21380.12    21497.73    309.10 o
   7   4   8      658.49      648.05     38.80 o
   8   4   8    12344.72    12328.04    214.92 o
   9   4   8      225.04      189.46     34.84 o
  10   4   8     9726.24    10268.88    250.48 o
  11   4   8       99.58      141.77     52.92 o
  12   4   8    12218.04    13053.52    312.80 o
  13   4   8      917.19      905.10    103.04 o
 -20   5   8     4553.03     4387.16    238.28 o
 -19   5   8     4138.87     3958.75    135.64 o
 -18   5   8     9527.92     9991.86    246.69 o
 -17   5   8     2977.77     2652.04    134.38 o
 -16   5   8    11744.10    11669.87    278.74 o
 -15   5   8     2070.57     2102.58     92.51 o
 -14   5   8    15480.70    15091.11    283.74 o
 -13   5   8      195.13      185.85     29.96 o
 -12   5   8    17903.78    17760.68    297.49 o
 -11   5   8      730.94      787.13     28.60 o
 -10   5   8    58947.01    57945.73    814.87 o
  -9   5   8     3195.63     3260.25     60.98 o
  -8   5   8    46720.24    46933.04    627.56 o
  -7   5   8      613.93      585.48     28.32 o
  -6   5   8    14749.35    15377.50    189.88 o
  -5   5   8    15206.38    15366.27    196.36 o
  -4   5   8    16880.36    15988.60    219.05 o
  -3   5   8    37698.82    38559.38    468.64 o
  -2   5   8    40240.27    40984.34    498.56 o
  -1   5   8     9934.25     9296.21    134.87 o
   0   5   8    26883.14    26399.44    364.66 o
   1   5   8    16040.10    16080.84    207.31 o
   2   5   8    24067.94    23665.20    308.84 o
   3   5   8    15034.94    15026.86    205.74 o
   4   5   8     7579.46     7638.04    144.84 o
   5   5   8    18668.95    18821.29    254.14 o
   6   5   8      907.14     1015.48     42.41 o
   7   5   8    19469.33    19337.50    299.06 o
   8   5   8     1758.79     1825.39     68.44 o
   9   5   8    12842.64    13024.54    241.94 o
  10   5   8        6.05      -21.12     44.11 o
  11   5   8    12035.59    12067.79    299.00 o
  12   5   8       88.28       32.47     54.33 o
 -19   6   8      278.33      257.82     52.63 o
 -18   6   8       35.97       15.24     41.77 o
 -17   6   8     3661.02     3522.95    151.89 o
 -16   6   8       22.48       54.33     43.30 o
 -15   6   8     4846.95     4774.67    148.29 o
 -14   6   8     1434.10     1515.43     59.37 o
 -13   6   8     2978.51     2891.25    106.84 o
 -12   6   8      387.44      474.57     32.20 o
 -11   6   8     6179.47     6263.93    126.63 o
 -10   6   8     1006.04      981.29     39.13 o
  -9   6   8      516.94      514.46     22.39 o
  -8   6   8       76.65       57.83     16.33 o
  -7   6   8     3890.61     4163.84     72.06 o
  -6   6   8     1209.87     1131.31     31.54 o
  -5   6   8     9180.74     9654.26    125.35 o
  -4   6   8     6183.30     5924.39     99.50 o
  -3   6   8    14141.25    13869.06    179.20 o
  -2   6   8      259.30      263.26     17.98 o
  -1   6   8     6226.96     6261.71     94.66 o
   0   6   8     1185.94     1074.27     34.09 o
   1   6   8     4575.11     4352.30     71.95 o
   2   6   8     1893.23     1885.94     46.41 o
   3   6   8     5733.07     5511.01    118.61 o
   4   6   8     1313.16     1284.27     43.56 o
   5   6   8      327.17      331.70     30.36 o
   6   6   8     5548.40     5458.89    107.53 o
   7   6   8      205.79      223.62     32.72 o
   8   6   8    11579.68    11539.80    217.60 o
   9   6   8      619.51      654.39     48.98 o
  10   6   8     1368.06     1292.12     79.58 o
  11   6   8      341.08      313.62     98.35 o
  12   6   8      875.71      977.99     82.68 o
 -19   7   8      807.09      732.56     89.38 o
 -18   7   8      185.60      185.06     47.48 o
 -17   7   8       21.94       22.74     55.18 o
 -16   7   8      766.89      684.27     63.66 o
 -15   7   8      162.71       75.86     43.47 o
 -14   7   8     3732.12     3788.79     95.63 o
 -13   7   8      358.10      355.08     35.79 o
 -12   7   8     1365.25     1331.42     51.49 o
 -11   7   8     1886.67     1891.53     52.73 o
 -10   7   8     2155.24     1993.54     50.18 o
  -9   7   8      938.78      874.95     27.76 o
  -8   7   8     1618.76     1588.35     73.73 o
  -7   7   8      728.30      702.71     31.43 o
  -6   7   8     1504.93     1361.23     34.19 o
  -5   7   8       23.72       42.72     15.89 o
  -4   7   8     1359.49     1326.44     33.86 o
  -3   7   8     5107.04     5045.43     77.22 o
  -2   7   8     8543.28     8640.00    119.67 o
  -1   7   8     6512.30     6818.66     99.23 o
   0   7   8     4730.80     4517.39     71.56 o
   1   7   8     1005.77     1020.80     38.99 o
   2   7   8      561.58      559.51     32.94 o
   3   7   8      739.61      780.44     33.65 o
   4   7   8      382.83      372.89     28.68 o
   5   7   8     7729.33     7853.69    139.61 o
   6   7   8      885.19      870.73     44.98 o
   7   7   8     1346.14     1313.10     57.41 o
   8   7   8      116.54      175.83     38.04 o
   9   7   8      449.10      540.96     47.12 o
  10   7   8       36.87      -74.47     45.68 o
  11   7   8      470.41      527.56     63.05 o
  12   7   8        6.00      -15.80     51.35 o
 -18   8   8     1921.60     1855.40    120.98 o
 -17   8   8     5484.31     5350.80    166.32 o
 -16   8   8      579.75      651.58     63.61 o
 -15   8   8    12097.80    11945.73    257.98 o
 -14   8   8     1491.61     1359.94     70.43 o
 -13   8   8    13370.64    13063.38    219.66 o
 -12   8   8     2721.93     2470.61     67.92 o
 -11   8   8    15398.73    15273.82    233.98 o
 -10   8   8     1259.81     1289.80     43.10 o
  -9   8   8    15672.63    15484.31    224.10 o
  -8   8   8      948.36      960.52     31.88 o
  -7   8   8    18451.81    18211.82    242.14 o
  -6   8   8     1541.09     1353.34     40.44 o
  -5   8   8    12897.37    12584.73    156.58 o
  -4   8   8    10958.32    10534.41    135.05 o
  -3   8   8    19113.63    19399.71    239.44 o
  -2   8   8    22390.24    21880.19    272.53 o
  -1   8   8    43028.73    42348.60    491.64 o
   0   8   8     1666.62     1746.28     45.11 o
   1   8   8     6918.77     6918.65    112.93 o
   2   8   8     3901.55     3816.94     71.24 o
   3   8   8      789.66      796.79     38.96 o
   4   8   8    24045.46    24057.44    361.23 o
   5   8   8     4844.22     4688.04    103.72 o
   6   8   8    18394.13    18321.72    302.65 o
   7   8   8      522.76      540.90     43.00 o
   8   8   8     7472.17     7293.25    154.64 o
   9   8   8       86.16      110.97     38.44 o
  10   8   8     8004.29     8304.04    188.61 o
  11   8   8        1.53      -12.63     48.85 o
 -18   9   8     8550.59     9057.89    293.25 o
 -17   9   8     2091.45     2087.98    105.39 o
 -16   9   8     8156.75     8087.36    217.63 o
 -15   9   8      969.07     1052.59     69.39 o
 -14   9   8    13712.04    14038.52    275.27 o
 -13   9   8     2015.46     1944.67     68.19 o
 -12   9   8    17639.89    17506.79    283.25 o
 -11   9   8     1094.27      985.06     40.02 o
 -10   9   8    16073.74    16034.07    226.40 o
  -9   9   8     3028.67     2962.75     64.38 o
  -8   9   8    48676.43    47228.69    594.82 o
  -7   9   8      630.20      650.83     29.60 o
  -6   9   8    47291.04    46735.79    548.39 o
  -5   9   8      118.42      133.66     19.32 o
  -4   9   8    18465.51    18539.06    230.94 o
  -3   9   8     7515.59     7603.86    101.49 o
  -2   9   8    11071.38    11119.57    146.26 o
  -1   9   8    18518.15    17776.82    219.65 o
   0   9   8    20655.14    20395.31    268.80 o
   1   9   8    17799.26    17701.38    231.64 o
   2   9   8    16344.53    16227.12    231.38 o
   3   9   8    16170.70    15676.11    236.41 o
   4   9   8     8828.79     8752.22    163.34 o
   5   9   8    18443.01    18581.50    307.41 o
   6   9   8     3917.05     3766.16     93.88 o
   7   9   8    12442.04    12080.05    215.53 o
   8   9   8      385.47      438.05     46.32 o
   9   9   8    13350.66    13351.83    251.73 o
  10   9   8       58.04       53.42     42.03 o
  11   9   8    10090.30    10077.46    320.14 o
 -17  10   8     4573.42     4464.53    246.44 o
 -16  10   8      434.14      542.84     61.30 o
 -15  10   8      746.78      764.64     67.49 o
 -14  10   8      288.96      260.08     51.23 o
 -13  10   8     3657.71     3594.12    113.83 o
 -12  10   8      155.58      157.14     39.04 o
 -11  10   8     7201.52     7497.01    131.00 o
 -10  10   8      105.84       81.82     37.06 o
  -9  10   8    22933.38    22524.26    307.81 o
  -8  10   8      166.14      214.75     27.36 o
  -7  10   8    18967.57    19224.60    257.23 o
  -6  10   8     1578.95     1442.87     50.09 o
  -5  10   8     9377.99     9347.07    114.66 o
  -4  10   8     6498.11     6473.00     86.78 o
  -3  10   8     8070.81     8205.01    109.08 o
  -2  10   8     3910.65     3824.47     65.44 o
  -1  10   8    11668.48    11445.53    153.25 o
   0  10   8     2425.87     2525.30     70.19 o
   1  10   8     7772.07     7900.56    136.70 o
   2  10   8     1289.85     1309.58     54.07 o
   3  10   8     1399.13     1279.00     63.76 o
   4  10   8    19303.58    19446.59    320.42 o
   5  10   8     6223.40     6302.26    131.74 o
   6  10   8     6923.01     6790.30    139.20 o
   7  10   8     4078.11     3939.82    121.99 o
   8  10   8     2817.92     2763.29     88.27 o
   9  10   8       24.84       48.80     57.47 o
  10  10   8     2702.67     2607.76    124.58 o
 -16  11   8       94.54       40.19     92.69 o
 -15  11   8      725.89      711.19     71.42 o
 -14  11   8       25.15      -29.46     46.74 o
 -13  11   8      523.06      586.62     50.25 o
 -12  11   8        8.46      -17.46     36.65 o
 -11  11   8      820.82      732.58     42.48 o
 -10  11   8      426.74      480.32     36.38 o
  -9  11   8      412.90      468.55     37.20 o
  -8  11   8      269.31      337.73     32.48 o
  -7  11   8     4413.45     4395.88     91.57 o
  -6  11   8     1610.41     1627.24     57.07 o
  -5  11   8      219.40      208.17     26.96 o
  -4  11   8      527.37      577.26     33.77 o
  -3  11   8      350.59      317.96     29.29 o
  -2  11   8       88.25       78.05     24.46 o
  -1  11   8       30.04       -9.65     25.57 o
   0  11   8     5259.62     5108.38    103.24 o
   1  11   8     2877.79     2847.14     81.31 o
   2  11   8     1265.68     1300.44     58.32 o
   3  11   8       53.72       66.91     38.09 o
   4  11   8     1285.90     1315.56     59.90 o
   5  11   8      483.18      585.09     45.81 o
   6  11   8      211.91      313.77     42.52 o
   7  11   8      163.26      117.10     38.23 o
   8  11   8      141.85      262.91     58.86 o
   9  11   8        5.10      135.41     74.98 o
 -16  12   8     1836.91     1882.52    117.08 o
 -15  12   8     4537.23     4721.70    175.34 o
 -14  12   8      112.31       47.16     59.76 o
 -13  12   8     5692.42     5920.31    151.62 o
 -12  12   8       99.41       71.13     47.13 o
 -11  12   8     4353.14     4361.27     99.97 o
 -10  12   8     1088.55     1020.26     48.95 o
  -9  12   8     4475.37     4181.26     92.27 o
  -8  12   8       51.82        7.26     28.51 o
  -7  12   8     6285.18     6271.76    117.65 o
  -6  12   8      302.52      381.11     36.55 o
  -5  12   8    14136.82    14113.50    245.69 o
  -4  12   8     3002.58     2913.14     74.73 o
  -3  12   8     8019.84     7913.40    150.88 o
  -2  12   8     2788.48     2821.62     75.92 o
  -1  12   8     4427.52     4206.99    100.87 o
   0  12   8     7150.60     7158.60    144.78 o
   1  12   8      218.58      228.64     38.90 o
   2  12   8     5491.46     5569.63    121.75 o
   3  12   8      596.82      644.43     47.92 o
   4  12   8     2909.17     3027.47     92.16 o
   5  12   8     4703.96     4592.60    129.72 o
   6  12   8     4170.70     4317.23    114.54 o
   7  12   8     2805.96     2892.15     96.59 o
   8  12   8     3411.69     3389.76    138.76 o
 -15  13   8     1811.34     1737.16    231.42 o
 -14  13   8    18239.38    19415.38    435.54 o
 -13  13   8     1795.61     1852.30     98.41 o
 -12  13   8    13794.05    13776.67    230.24 o
 -11  13   8        4.84        5.78     33.77 o
 -10  13   8    11620.14    11802.32    235.19 o
  -9  13   8      706.36      715.48     45.86 o
  -8  13   8     8813.09     8899.16    154.74 o
  -7  13   8       26.75       39.86     31.07 o
  -6  13   8    13936.94    13741.15    236.61 o
  -5  13   8      919.20      839.91     52.99 o
  -4  13   8    21520.85    20875.48    355.92 o
  -3  13   8     5285.99     5521.91    126.61 o
  -2  13   8    19945.28    19512.20    356.86 o
  -1  13   8     8743.24     8462.10    183.35 o
   0  13   8    10682.49    10417.57    193.67 o
   1  13   8     6059.92     6232.44    134.62 o
   2  13   8     1054.39     1094.36     59.39 o
   3  13   8     4727.20     4845.75    115.02 o
   4  13   8     2085.46     2162.23     77.94 o
   5  13   8    10304.05    10234.90    230.42 o
   6  13   8     2354.40     2450.78     87.64 o
   7  13   8    10836.23    11197.54    281.99 o
 -13  14   8    11273.44    11860.71    276.15 o
 -12  14   8      697.16      628.71     69.01 o
 -11  14   8     7224.54     7386.27    146.91 o
 -10  14   8        0.41       -2.87     36.47 o
  -9  14   8     7297.85     7141.35    154.83 o
  -8  14   8     1147.48     1238.43     67.08 o
  -7  14   8     8362.60     8273.02    172.53 o
  -6  14   8       55.88       54.30     39.35 o
  -5  14   8    15877.43    15439.08    371.13 o
  -4  14   8     2873.11     2934.77    101.59 o
  -3  14   8    16706.37    16627.04    316.01 o
  -2  14   8     6674.71     6344.40    154.18 o
  -1  14   8    18959.02    18516.48    395.04 o
   0  14   8     9308.99     9332.02    243.01 o
   1  14   8     2560.92     2658.32     97.60 o
   2  14   8     3661.93     3496.45    110.90 o
   3  14   8     3586.27     3303.29    108.98 o
   4  14   8     4819.94     5005.68    164.56 o
   5  14   8     2477.37     2570.16    111.88 o
   6  14   8     6093.71     5946.73    181.36 o
 -12  15   8     1436.26     1329.80     88.88 o
 -11  15   8      499.33      727.55     57.01 o
 -10  15   8      422.54      387.40     51.28 o
  -9  15   8      421.23      450.49     52.92 o
  -8  15   8     2286.86     2469.69     97.75 o
  -7  15   8       62.80       95.29     46.54 o
  -6  15   8     2971.35     3175.38    102.50 o
  -5  15   8     1924.96     2007.73     85.88 o
  -4  15   8     2487.38     2282.23    102.99 o
  -3  15   8      708.46      780.54     77.64 o
  -2  15   8     3103.87     2976.78    106.26 o
  -1  15   8     2609.62     2495.56     99.68 o
   0  15   8      358.26      332.59     55.24 o
   1  15   8     1226.11     1184.62     73.38 o
   2  15   8       32.60      -16.15     45.02 o
   3  15   8     1308.86     1374.86     91.64 o
   4  15   8      760.04      744.58     63.20 o
   5  15   8      392.68      352.11    109.14 o
 -10  16   8     1088.38     1228.80     71.59 o
  -9  16   8     2673.22     2806.92     99.95 o
  -8  16   8        3.37      -17.14     47.66 o
  -7  16   8     1140.16     1017.75    101.43 o
  -6  16   8     2580.24     2814.33    102.54 o
  -5  16   8     1531.39     1706.63     83.47 o
  -4  16   8      865.05      998.30     70.09 o
  -3  16   8      678.47      689.60     64.16 o
  -2  16   8       34.49       11.34     48.90 o
  -1  16   8      742.15      804.23     66.07 o
   0  16   8      273.50      311.09     56.96 o
   1  16   8     3199.67     3180.51    114.83 o
   2  16   8     1787.15     1791.73     91.30 o
   3  16   8     1742.99     1820.43     98.42 o
  -7  17   8     1598.32     1731.67     86.25 o
  -6  17   8    11235.87    11435.56    231.55 o
  -5  17   8     1327.25     1466.98     83.32 o
  -4  17   8     8177.32     8408.13    187.51 o
  -3  17   8      178.00      291.26     58.13 o
  -2  17   8     3125.83     3186.82    138.44 o
  -1  17   8      716.40      717.45     67.35 o
 -21   1   9       14.88       -1.99     53.61 o
 -20   1   9     3986.97     3769.69    136.12 o
 -19   1   9     1171.54     1297.71     84.11 o
 -18   1   9     1717.87     1534.17    142.77 o
 -17   1   9     4225.68     4145.75    213.52 o
 -16   1   9     4659.92     4690.62    223.20 o
 -15   1   9     2714.42     3019.16    118.85 o
 -14   1   9     9794.01     9906.82    187.83 o
 -13   1   9     5565.54     5377.56     84.60 o
 -12   1   9    27340.02    26891.88    412.74 o
 -11   1   9     6230.26     5995.26     78.60 o
 -10   1   9     2728.79     2613.58     43.49 o
  -9   1   9     9468.15     8996.55    122.24 o
  -8   1   9      119.91       64.97     14.02 o
  -7   1   9    25452.67    25369.54    291.43 o
  -6   1   9      132.70      142.88     14.98 o
  -5   1   9    11128.20    10316.34    108.09 o
  -4   1   9     4818.16     4916.08     60.22 o
  -3   1   9    24910.23    24631.00    251.40 o
  -2   1   9        4.09       52.05     10.93 o
  -1   1   9    29664.92    28930.91    309.50 o
   0   1   9     3525.14     3700.65     51.62 o
   1   1   9     5853.60     5282.52     77.15 o
   2   1   9       68.50       61.22     12.36 o
   3   1   9     4239.95     4339.15     61.57 o
   4   1   9     5767.71     5624.48     86.87 o
   5   1   9     3116.29     2852.36     52.22 o
   6   1   9     8381.56     8309.36    131.91 o
   7   1   9     9346.14     9344.41    180.37 o
   8   1   9     7200.32     7219.28    171.18 o
   9   1   9     2638.15     2869.16    115.00 o
  10   1   9     4356.79     4666.32    148.48 o
  11   1   9     2091.20     2009.69    103.67 o
  12   1   9     4197.66     4524.05    201.02 o
 -20   2   9     2962.10     3073.72    127.16 o
 -19   2   9    15475.44    15917.62    362.21 o
 -18   2   9     2283.23     2081.12    123.12 o
 -17   2   9     9927.82    10469.74    409.23 o
 -16   2   9     6070.60     6092.10    195.61 o
 -15   2   9     2172.19     2118.18    100.62 o
 -14   2   9     7384.42     7819.63    187.68 o
 -13   2   9    13977.26    13748.72    190.59 o
 -12   2   9    16703.55    16420.44    215.12 o
 -11   2   9    25618.54    25102.06    304.63 o
 -10   2   9    22634.98    22574.14    266.24 o
  -9   2   9     9652.49    10231.56    133.03 o
  -8   2   9    64972.88    64640.26    741.48 o
  -7   2   9     1842.59     1576.92     38.04 o
  -6   2   9    50175.84    49349.04    543.70 o
  -5   2   9     4832.42     5231.71     69.45 o
  -4   2   9    49839.23    48950.59    509.00 o
  -3   2   9       31.18       98.00     12.51 o
  -2   2   9    55964.20    56695.79    633.16 o
  -1   2   9      381.51      301.02     20.08 o
   0   2   9    78186.30    74381.45    843.93 o
   1   2   9       83.68       92.52     14.97 o
   2   2   9    27193.30    26136.51    271.19 o
   3   2   9     8535.14     8495.49    100.24 o
   4   2   9    27248.74    27304.72    327.73 o
   5   2   9     9632.85     9289.71    128.23 o
   6   2   9    21317.60    21046.68    306.47 o
   7   2   9     6548.66     6849.65    142.39 o
   8   2   9     7653.69     7894.38    160.76 o
   9   2   9    11526.27    11289.66    268.21 o
  10   2   9     3064.80     3136.83    119.72 o
  11   2   9    12133.96    12196.79    388.24 o
  12   2   9     1983.18     1871.06    170.66 o
 -20   3   9    10082.71     9993.15    308.55 o
 -19   3   9     5616.91     5382.45    164.67 o
 -18   3   9    12467.96    12925.51    460.68 o
 -17   3   9     2443.73     2076.09    153.11 o
 -16   3   9     7561.43     7272.78    224.39 o
 -15   3   9     4015.73     3933.33    143.88 o
 -14   3   9     5297.09     5050.95    129.43 o
 -13   3   9     5066.93     5251.18     82.53 o
 -12   3   9    15121.90    15126.01    225.65 o
 -11   3   9     5876.38     5606.80     78.94 o
 -10   3   9     1772.04     1785.97     39.42 o
  -9   3   9    46646.33    47302.49    581.57 o
  -8   3   9     6759.19     6960.80    100.22 o
  -7   3   9    42920.64    41741.63    503.03 o
  -6   3   9     2001.03     1989.32     36.24 o
  -5   3   9    20046.45    19307.42    225.04 o
  -4   3   9     6233.00     6753.87     95.54 o
  -3   3   9    20684.10    20961.65    247.07 o
  -2   3   9     6641.22     6762.84    113.14 o
  -1   3   9    50344.63    49011.54    570.17 o
   0   3   9     4531.90     4641.08     73.00 o
   1   3   9    42529.27    41632.10    489.13 o
   2   3   9       98.82      161.92     17.19 o
   3   3   9    25640.61    25636.48    309.59 o
   4   3   9    14633.29    14008.27    186.03 o
   5   3   9    17565.33    17343.04    242.85 o
   6   3   9    10535.21    10878.15    190.67 o
   7   3   9     5898.46     5896.67    128.58 o
   8   3   9     5467.33     5409.89    122.80 o
   9   3   9     1102.54     1205.80     77.33 o
  10   3   9     3684.43     3767.47    132.63 o
  11   3   9     2199.40     2084.90    105.31 o
  12   3   9     6448.43     6542.39    191.46 o
 -20   4   9      267.21      311.82     60.60 o
 -19   4   9     1268.91     1369.53     85.13 o
 -18   4   9      544.01      506.07    142.13 o
 -17   4   9     1173.47     1234.86     94.69 o
 -16   4   9     1132.76      855.59     76.60 o
 -15   4   9       99.00       64.93     43.90 o
 -14   4   9     1728.54     1979.27     69.69 o
 -13   4   9     1500.12     1527.74     43.21 o
 -12   4   9      106.67      147.11     19.83 o
 -11   4   9    13406.59    13502.60    194.97 o
 -10   4   9       77.93      100.65     38.12 o
  -9   4   9      685.71      753.88     28.07 o
  -8   4   9    15753.28    15708.21    200.07 o
  -7   4   9      124.58      122.06     16.15 o
  -6   4   9     3368.28     3441.99     70.54 o
  -5   4   9     1264.66     1162.37     32.59 o
  -4   4   9      119.25       86.59     15.62 o
  -3   4   9      966.74     1104.76     33.07 o
  -2   4   9     3046.52     3165.75     56.94 o
  -1   4   9      391.74      314.12     24.12 o
   0   4   9     7985.96     7310.90    134.68 o
   1   4   9       13.97       25.56     14.69 o
   2   4   9     3725.44     3731.19     64.86 o
   3   4   9      884.09      941.04     35.39 o
   4   4   9      709.76      830.36     35.09 o
   5   4   9     2157.12     2112.59     58.55 o
   6   4   9      401.41      459.58     37.60 o
   7   4   9     1461.60     1437.51     61.61 o
   8   4   9       50.15      109.65     34.11 o
   9   4   9      447.80      472.74     57.26 o
  10   4   9      112.43       81.50     51.11 o
  11   4   9     1110.96     1002.70     80.53 o
  12   4   9      321.82      287.35     64.40 o
 -20   5   9      840.37      895.74     75.26 o
 -19   5   9       25.48      -58.11     44.48 o
 -18   5   9     3306.44     2958.98    149.89 o
 -17   5   9       20.30       44.99     50.56 o
 -16   5   9     6855.27     7248.11    194.07 o
 -15   5   9      809.82      924.35     79.65 o
 -14   5   9      732.31      872.11     51.49 o
 -13   5   9      890.53      770.62     41.40 o
 -12   5   9     3656.00     3717.59     73.76 o
 -11   5   9     9062.50     9264.75    149.43 o
 -10   5   9      629.44      681.95     29.21 o
  -9   5   9     5309.82     5416.47     92.84 o
  -8   5   9    11297.78    11391.24    156.36 o
  -7   5   9     4600.05     4639.67     74.83 o
  -6   5   9     6481.63     6857.72    138.38 o
  -5   5   9     5196.25     5280.27     83.38 o
  -4   5   9     8713.04     9246.49    167.33 o
  -3   5   9     2657.61     2150.20     45.08 o
  -2   5   9     2637.40     2809.36     71.50 o
  -1   5   9     4689.13     5046.56     88.08 o
   0   5   9     4072.85     4025.36     67.22 o
   1   5   9     3993.60     4080.77     68.50 o
   2   5   9     4383.83     4290.52     75.70 o
   3   5   9     4207.89     4180.85     75.76 o
   4   5   9     1833.80     1661.91     59.07 o
   5   5   9      197.89      170.14     28.65 o
   6   5   9       54.78       73.51     28.66 o
   7   5   9      844.62      909.54     51.99 o
   8   5   9     1548.74     1493.39     65.95 o
   9   5   9     1502.81     1525.94     68.46 o
  10   5   9     2013.58     2139.74    102.89 o
  11   5   9       15.69      -74.54     49.37 o
  12   5   9     2095.20     2219.33    118.11 o
 -20   6   9      300.78      314.38     56.48 o
 -19   6   9     3057.01     2813.87    113.70 o
 -18   6   9      356.43      353.04     79.79 o
 -17   6   9     8994.33     8623.76    224.43 o
 -16   6   9     5804.32     6035.34    170.99 o
 -15   6   9    15575.07    15912.09    319.93 o
 -14   6   9     7341.30     7146.25    157.98 o
 -13   6   9     8965.23     8952.96    171.99 o
 -12   6   9    13692.98    13752.76    239.17 o
 -11   6   9     3073.54     3118.47     78.75 o
 -10   6   9    17833.29    16785.29    233.03 o
  -9   6   9     2844.47     2768.40     78.08 o
  -8   6   9    11589.17    11539.82    158.82 o
  -7   6   9     3226.22     3299.18     57.25 o
  -6   6   9    40742.96    39716.74    483.27 o
  -5   6   9     2114.75     2211.91     48.84 o
  -4   6   9    49269.11    47720.83    579.51 o
  -3   6   9      608.66      617.19     25.55 o
  -2   6   9    37771.16    36731.61    461.11 o
  -1   6   9     4614.52     4842.62    105.38 o
   0   6   9    15847.27    15185.70    191.33 o
   1   6   9     4028.41     4021.66     87.51 o
   2   6   9    13706.29    13771.41    192.71 o
   3   6   9      318.67      321.22     25.88 o
   4   6   9    21889.02    21445.13    310.52 o
   5   6   9     6202.63     6368.90    120.99 o
   6   6   9     7579.34     7927.44    152.14 o
   7   6   9    12846.60    12715.86    236.11 o
   8   6   9    10439.76    10248.81    201.11 o
   9   6   9    10997.64    11724.18    226.16 o
  10   6   9     3472.21     3414.60    145.82 o
  11   6   9     6664.05     6739.87    223.39 o
 -19   7   9       54.83      128.96     48.62 o
 -18   7   9     4415.50     4145.62    172.44 o
 -17   7   9     2233.95     2321.32    108.09 o
 -16   7   9    14360.96    14463.97    336.39 o
 -15   7   9    12997.66    13179.79    276.06 o
 -14   7   9    11848.71    12316.43    224.09 o
 -13   7   9    23049.40    23316.69    421.14 o
 -12   7   9     8733.00     8852.66    198.65 o
 -11   7   9    33441.16    32472.18    517.34 o
 -10   7   9     9690.26     9070.79    129.79 o
  -9   7   9     3842.31     4022.13     69.70 o
  -8   7   9     5963.38     5788.80     99.12 o
  -7   7   9    28161.33    28100.70    346.45 o
  -6   7   9      356.05      326.48     23.58 o
  -5   7   9    72412.98    70770.52    816.12 o
  -4   7   9      175.77      153.31     17.25 o
  -3   7   9    79105.95    77377.54    908.16 o
  -2   7   9        7.41       79.53     18.68 o
  -1   7   9    36722.59    36602.41    480.80 o
   0   7   9     1099.91     1174.62     37.42 o
   1   7   9    12066.52    11832.92    162.27 o
   2   7   9     2452.86     2556.02     57.37 o
   3   7   9    16394.15    16312.88    243.31 o
   4   7   9     3615.97     3630.84    111.27 o
   5   7   9     7541.88     7635.07    147.35 o
   6   7   9     8299.21     8162.11    155.93 o
   7   7   9    18492.94    18355.99    324.28 o
   8   7   9    13494.66    13670.93    254.79 o
   9   7   9     8783.45     8881.03    183.34 o
  10   7   9    12705.24    13514.44    370.30 o
  11   7   9     1671.16     1725.74     96.06 o
 -19   8   9     4556.11     4322.29    185.17 o
 -18   8   9       28.53      -20.48     60.47 o
 -17   8   9     6792.45     6463.79    187.85 o
 -16   8   9      323.85      326.24     54.97 o
 -15   8   9     7442.35     7743.19    170.26 o
 -14   8   9     2133.32     2155.75     78.62 o
 -13   8   9     1227.01     1313.16     62.15 o
 -12   8   9    17166.92    17063.44    279.74 o
 -11   8   9     3468.82     3438.61     79.77 o
 -10   8   9    16300.88    16247.81    293.77 o
  -9   8   9      131.14      131.51     18.67 o
  -8   8   9      562.05      708.35     29.56 o
  -7   8   9     8217.45     8405.49    124.97 o
  -6   8   9     7663.75     7331.10    109.01 o
  -5   8   9     1615.97     1475.04     38.13 o
  -4   8   9     8664.75     8708.90    120.37 o
  -3   8   9        1.80        5.40     17.36 o
  -2   8   9    19623.42    19714.05    249.74 o
  -1   8   9     2901.47     2907.23     56.11 o
   0   8   9     9033.75     8879.01    135.91 o
   1   8   9     5978.30     5885.28     97.62 o
   2   8   9     2176.05     2274.24     61.53 o
   3   8   9      434.20      399.56     33.70 o
   4   8   9     5515.60     5377.27    114.82 o
   5   8   9     2179.33     2121.45     75.53 o
   6   8   9     6042.30     6000.77    127.25 o
   7   8   9     2391.89     2459.36     83.36 o
   8   8   9     4757.46     4709.62    118.63 o
   9   8   9     2738.61     2712.69     91.98 o
  10   8   9       49.57       78.57     65.64 o
 -18   9   9       98.77       93.16     62.24 o
 -17   9   9      357.74      383.47     59.92 o
 -16   9   9        3.05        3.45     46.33 o
 -15   9   9       15.17      -19.04     46.83 o
 -14   9   9      262.80      152.74     40.57 o
 -13   9   9       31.09       31.24     33.82 o
 -12   9   9      984.45     1032.81     53.71 o
 -11   9   9      228.51      260.38     30.98 o
 -10   9   9     3267.76     3210.82     79.36 o
  -9   9   9      530.05      561.85     37.54 o
  -8   9   9      215.20      265.54     23.40 o
  -7   9   9       64.21       45.40     15.97 o
  -6   9   9     1666.71     1710.41     50.65 o
  -5   9   9        8.25        9.47     16.97 o
  -4   9   9     3257.02     3295.52     59.29 o
  -3   9   9      699.09      732.96     33.38 o
  -2   9   9      547.04      464.45     26.39 o
  -1   9   9       10.90       12.22     20.15 o
   0   9   9     1083.24     1131.07     39.24 o
   1   9   9       12.93       26.24     24.82 o
   2   9   9      336.79      354.89     36.00 o
   3   9   9     2077.64     2012.99     67.72 o
   4   9   9       73.50       85.23     32.39 o
   5   9   9       77.13       44.31     32.34 o
   6   9   9      628.54      704.66     56.90 o
   7   9   9      239.54      213.50     39.81 o
   8   9   9     1087.73     1208.14     62.23 o
   9   9   9       21.75       18.63     59.86 o
  10   9   9       14.17      -67.19     46.44 o
 -17  10   9     5581.08     5637.20    178.35 o
 -16  10   9     1474.57     1529.42     90.54 o
 -15  10   9     5023.55     5194.10    148.80 o
 -14  10   9      214.19      228.96     51.28 o
 -13  10   9     1288.37     1290.66     60.49 o
 -12  10   9     9073.81     8916.15    167.25 o
 -11  10   9      877.35      911.86     44.45 o
 -10  10   9     8117.58     8192.01    146.41 o
  -9  10   9     5883.92     5927.58    115.87 o
  -8  10   9    19455.20    19332.06    297.93 o
  -7  10   9     4448.79     4456.72     97.35 o
  -6  10   9    17740.21    17261.79    253.87 o
  -5  10   9       99.80       72.93     19.56 o
  -4  10   9    10391.44    10546.69    152.97 o
  -3  10   9      434.87      446.87     31.66 o
  -2  10   9    10876.88    11008.46    166.44 o
  -1  10   9      650.46      648.38     32.20 o
   0  10   9     2793.54     3074.20     89.92 o
   1  10   9     1831.31     1777.57     85.23 o
   2  10   9    19518.69    19714.13    324.48 o
   3  10   9     5229.37     5284.78    116.54 o
   4  10   9     7542.23     7530.16    150.35 o
   5  10   9     1663.55     1760.90     74.26 o
   6  10   9     2430.51     2345.37     81.02 o
   7  10   9     4871.21     4858.50    120.21 o
   8  10   9     1675.11     1544.59     70.27 o
   9  10   9     2708.91     2848.83    145.93 o
 -17  11   9     2627.78     2757.99    134.56 o
 -16  11   9     5737.19     5972.56    203.59 o
 -15  11   9     3061.33     3093.06    140.30 o
 -14  11   9     6066.86     6174.09    169.16 o
 -13  11   9     5238.69     5471.38    123.69 o
 -12  11   9     7353.48     7396.18    133.56 o
 -11  11   9    16800.85    17162.81    258.24 o
 -10  11   9     6370.64     6487.11    115.02 o
  -9  11   9    18218.73    18298.03    272.85 o
  -8  11   9     5215.10     5268.30    104.43 o
  -7  11   9    23103.57    22418.45    326.18 o
  -6  11   9       45.99       78.24     29.01 o
  -5  11   9    35696.25    35597.81    462.58 o
  -4  11   9       67.29       97.07     25.08 o
  -3  11   9    27123.57    26859.38    355.88 o
  -2  11   9       91.27      110.87     29.27 o
  -1  11   9    10877.67    11066.91    185.74 o
   0  11   9     1973.65     1924.78     69.52 o
   1  11   9    18245.59    18297.32    303.30 o
   2  11   9    10149.36     9852.64    194.27 o
   3  11   9    33997.75    33736.05    560.16 o
   4  11   9     6558.56     6367.87    142.85 o
   5  11   9    19088.16    18779.47    335.52 o
   6  11   9     3201.59     3126.66    151.32 o
   7  11   9     4185.65     4200.97    116.82 o
   8  11   9     6733.29     7130.81    201.84 o
 -16  12   9     5646.71     6147.32    207.62 o
 -15  12   9     4873.28     5659.84    177.84 o
 -14  12   9     6940.31     6951.79    200.31 o
 -13  12   9     7482.22     7442.19    162.25 o
 -12  12   9     3176.47     3240.94    100.00 o
 -11  12   9     2838.10     3208.24     86.99 o
 -10  12   9    12206.38    11929.35    192.94 o
  -9  12   9     5449.27     5291.88    107.84 o
  -8  12   9    13054.41    12924.25    205.91 o
  -7  12   9     5372.28     5141.67    105.37 o
  -6  12   9    14819.58    14634.07    227.04 o
  -5  12   9      177.85      232.16     34.68 o
  -4  12   9    11023.46    11206.73    209.35 o
  -3  12   9        0.65       47.29     34.79 o
  -2  12   9    15699.09    15465.88    246.88 o
  -1  12   9      703.41      746.46     49.48 o
   0  12   9    21491.88    21469.25    350.85 o
   1  12   9       45.42      110.07     36.02 o
   2  12   9    15210.56    14757.41    256.43 o
   3  12   9     3771.35     3725.41    103.85 o
   4  12   9     4332.41     4376.88    113.98 o
   5  12   9     4008.28     4050.07    110.73 o
   6  12   9      893.79      886.20     58.16 o
   7  12   9     5484.56     5855.05    178.51 o
   8  12   9     1831.86     1807.76    138.92 o
 -15  13   9       62.22       75.50     73.38 o
 -14  13   9      419.20      583.15     94.30 o
 -13  13   9      427.71      396.43     59.70 o
 -12  13   9     1042.09     1186.85     57.57 o
 -11  13   9      580.73      616.76     74.83 o
 -10  13   9     1425.54     1552.79    100.88 o
  -9  13   9      175.38      164.03     36.33 o
  -8  13   9      153.88      199.68     36.69 o
  -7  13   9       36.21       61.97     37.32 o
  -6  13   9      569.51      578.14     51.08 o
  -5  13   9      725.84      792.72     55.48 o
  -4  13   9     1319.66     1311.19     65.62 o
  -3  13   9     2598.78     2509.82     92.25 o
  -2  13   9       68.06       62.43     42.45 o
  -1  13   9      671.92      725.94     58.38 o
   0  13   9      636.08      698.71     51.80 o
   1  13   9       29.72       43.64     37.15 o
   2  13   9      112.65      117.63     48.68 o
   3  13   9      982.93     1063.65     78.03 o
   4  13   9      177.16      205.90     49.41 o
   5  13   9      215.33      165.30     44.11 o
   6  13   9      768.10      690.59     58.22 o
 -13  14   9     4554.12     4855.54    159.87 o
 -12  14   9      510.95      505.34     47.00 o
 -11  14   9     1669.37     1567.96     66.20 o
 -10  14   9     1764.34     1763.85     75.83 o
  -9  14   9      840.72      829.21     58.55 o
  -8  14   9     3659.57     3804.12    109.03 o
  -7  14   9       36.52      -54.03     40.69 o
  -6  14   9     2995.75     3172.72     98.59 o
  -5  14   9        2.42       34.81     43.69 o
  -4  14   9     4846.83     4645.17    128.46 o
  -3  14   9       36.83       38.34     45.83 o
  -2  14   9     2717.59     2700.70    103.57 o
  -1  14   9      999.75     1020.47     67.85 o
   0  14   9     4918.85     4731.95    130.40 o
   1  14   9       29.67       20.36     45.31 o
   2  14   9     3269.12     3151.95    108.84 o
   3  14   9      280.62      383.69     55.19 o
   4  14   9      997.04      831.75     66.52 o
   5  14   9     1984.36     2098.38     87.93 o
 -12  15   9     5683.83     5728.93    165.90 o
 -11  15   9     3439.39     3281.01    104.31 o
 -10  15   9     3389.12     3190.60    103.29 o
  -9  15   9    14498.89    14965.02    304.14 o
  -8  15   9     2513.01     2611.85     94.79 o
  -7  15   9    18669.06    18651.55    391.92 o
  -6  15   9       21.64       13.06     43.41 o
  -5  15   9     9877.17    10044.23    205.22 o
  -4  15   9        1.14       56.75     47.65 o
  -3  15   9    12800.17    12405.11    277.69 o
  -2  15   9      585.58      548.82     59.20 o
  -1  15   9    12710.00    12190.12    251.22 o
   0  15   9      553.05      492.30     58.94 o
   1  15   9    13817.22    13404.28    271.18 o
   2  15   9      958.06      970.73     71.50 o
   3  15   9     7116.17     6805.45    271.09 o
   4  15   9     3760.34     3663.84    188.87 o
 -10  16   9    13174.15    13310.71    253.99 o
  -9  16   9     3139.01     3201.72    108.97 o
  -8  16   9    12887.92    13035.78    250.79 o
  -7  16   9     1144.37     1141.53     73.57 o
  -6  16   9    12609.57    12723.64    247.53 o
  -5  16   9       52.73      140.09     51.22 o
  -4  16   9     9247.33     9513.37    221.73 o
  -3  16   9       74.78       38.87     48.96 o
  -2  16   9     8934.11     8486.46    197.13 o
  -1  16   9      310.87      393.15     58.91 o
   0  16   9     6809.82     6697.28    219.97 o
   1  16   9     1942.94     1747.28     89.70 o
   2  16   9    14602.26    14418.81    340.73 o
  -6  17   9      335.83      293.78     59.82 o
  -5  17   9     1780.51     1838.01     91.05 o
  -4  17   9        8.82       50.47     52.52 o
  -3  17   9     1888.05     1925.40     92.87 o
  -2  17   9       46.75       53.02     53.78 o
 -21   0  10     1179.40     1199.00    121.68 o
 -20   0  10     5196.61     4861.60    463.71 o
 -19   0  10      164.72      172.10    114.73 o
 -18   0  10    11461.44    11409.40    631.02 o
 -17   0  10     1669.57     1765.59    200.78 o
 -16   0  10    31571.69    30646.03   1446.89 o
 -15   0  10     1107.97      883.40     77.69 o
 -14   0  10    67769.98    65493.54   1154.15 o
 -13   0  10     2625.68     2879.87     75.67 o
 -12   0  10    23503.69    22858.94    474.41 o
 -11   0  10     9165.40     9132.52    180.77 o
 -10   0  10    22601.36    22877.50    391.44 o
  -9   0  10    19819.51    19185.17    331.11 o
  -8   0  10    18607.90    18741.98    322.01 o
  -7   0  10     3665.76     3145.46     71.04 o
  -6   0  10    63440.84    65409.90   1068.31 o
  -5   0  10    43066.59    42231.23    654.22 o
  -4   0  10     8023.90     7937.34    215.58 o
  -3   0  10    99028.40    94802.70   1318.79 o
  -2   0  10    30633.94    29107.74    442.28 o
  -1   0  10    43934.54    45044.48    669.30 o
   0   0  10    17492.45    18271.89    288.18 o
   1   0  10    24801.72    25539.55    405.64 o
   2   0  10     9038.28     9011.94    147.93 o
   3   0  10    43369.28    41842.19    654.06 o
   4   0  10       19.20       38.88     22.20 o
   5   0  10    18911.05    18642.04    392.18 o
   6   0  10     3419.88     3214.52    104.76 o
   7   0  10    12431.97    12259.69    556.47 o
   8   0  10     6415.76     6739.85    259.53 o
   9   0  10    26632.08    26794.03   1502.66 o
  10   0  10     4161.87     4470.55    211.15 o
  11   0  10     8270.76     8252.80    317.71 o
  12   0  10     1187.01     1177.97    129.03 o
 -21   1  10     4980.09     5189.08    168.18 o
 -20   1  10      711.71      711.67     71.65 o
 -19   1  10     4389.66     4413.90    238.84 o
 -18   1  10      395.11      371.01     87.80 o
 -17   1  10     7530.58     7893.49    330.70 o
 -16   1  10        5.48       20.77     60.72 o
 -15   1  10    15329.45    14780.23    319.92 o
 -14   1  10      240.00      226.37     29.90 o
 -13   1  10    27034.24    25920.22    360.28 o
 -12   1  10     1814.43     1963.80     52.75 o
 -11   1  10     1571.43     1683.79     40.83 o
 -10   1  10    19240.76    18100.91    269.99 o
  -9   1  10    11569.17    10902.15    136.05 o
  -8   1  10    18393.76    18284.57    223.70 o
  -7   1  10    23418.84    24012.25    288.64 o
  -6   1  10    16937.60    16570.07    197.77 o
  -5   1  10    21819.95    21549.86    252.59 o
  -4   1  10    26825.59    26394.61    281.90 o
  -3   1  10     6172.62     6482.73    116.71 o
  -2   1  10    56597.88    55325.43    608.82 o
  -1   1  10     8467.80     7676.34     99.55 o
   0   1  10     4971.80     5286.73     72.78 o
   1   1  10      701.24      641.23     23.40 o
   2   1  10    22253.77    21899.47    255.01 o
   3   1  10      528.28      542.67     23.55 o
   4   1  10    21022.42    20494.06    227.07 o
   5   1  10     1133.44     1089.40     43.73 o
   6   1  10    10217.91    10517.73    169.33 o
   7   1  10      844.16      883.80     51.74 o
   8   1  10    10878.03    10648.71    233.40 o
   9   1  10     5092.66     5232.71    159.69 o
  10   1  10     4657.22     4717.54    153.58 o
  11   1  10     2026.79     2150.03    111.64 o
  12   1  10      977.42     1119.80     89.80 o
 -21   2  10      588.62      663.29     93.50 o
 -20   2  10      292.53      245.39     58.77 o
 -19   2  10      564.78      491.11     79.07 o
 -18   2  10      211.83      119.28     75.73 o
 -17   2  10     4946.84     5092.77    243.57 o
 -16   2  10     1980.42     2273.62    111.48 o
 -15   2  10      244.85      151.10     46.24 o
 -14   2  10     3239.45     3013.10     75.97 o
 -13   2  10      799.13      853.61     33.07 o
 -12   2  10      427.26      369.39     23.23 o
 -11   2  10     3775.15     3399.46     60.66 o
 -10   2  10     2530.79     2520.58     56.98 o
  -9   2  10     4647.39     4600.57    116.10 o
  -8   2  10      371.30      261.02     22.23 o
  -7   2  10      172.64      243.07     21.28 o
  -6   2  10     5828.76     5568.20     77.77 o
  -5   2  10      410.98      310.19     17.76 o
  -4   2  10      298.95      290.95     17.40 o
  -3   2  10     2371.51     2140.14     42.15 o
  -2   2  10      440.33      386.14     20.63 o
  -1   2  10       36.96       24.32     16.13 o
   0   2  10      282.81      226.45     17.03 o
   1   2  10     1728.36     1631.45     37.59 o
   2   2  10      335.29      299.85     19.21 o
   3   2  10     3744.14     3415.24     52.61 o
   4   2  10     1536.00     1381.57     36.24 o
   5   2  10     4869.28     4470.45     84.81 o
   6   2  10      289.13      251.10     36.57 o
   7   2  10       80.66       57.00     33.83 o
   8   2  10      159.26      195.42     44.83 o
   9   2  10      494.87      455.38     60.56 o
  10   2  10      693.77      810.91     74.49 o
  11   2  10       11.89      -88.44     50.31 o
  12   2  10       48.50       -7.11     57.77 o
 -21   3  10     2035.87     1907.66    105.55 o
 -20   3  10      309.74      117.85     53.35 o
 -19   3  10     6758.63     7264.81    245.81 o
 -18   3  10      728.02      605.31    100.31 o
 -17   3  10     4037.14     3881.63    205.82 o
 -16   3  10        2.99       14.01     43.87 o
 -15   3  10     2903.03     3086.55    125.00 o
 -14   3  10      102.85      111.01     31.11 o
 -13   3  10     5893.93     5627.76    108.99 o
 -12   3  10       55.32       81.25     19.59 o
 -11   3  10    17801.70    17263.38    234.33 o
 -10   3  10     4632.47     4820.27    108.35 o
  -9   3  10    20303.80    20800.07    277.68 o
  -8   3  10     5782.48     5869.47     92.85 o
  -7   3  10      202.51      196.60     18.17 o
  -6   3  10    14100.30    13683.66    178.16 o
  -5   3  10      524.36      582.96     24.34 o
  -4   3  10     9413.54    10023.87    127.69 o
  -3   3  10     1539.66     1521.44     36.85 o
  -2   3  10      491.97      581.55     24.79 o
  -1   3  10       92.36      122.17     18.69 o
   0   3  10    20350.85    19975.05    284.27 o
   1   3  10      771.31      746.56     27.37 o
   2   3  10    25597.63    25586.32    309.58 o
   3   3  10      377.70      388.78     23.38 o
   4   3  10    13058.26    12780.48    173.78 o
   5   3  10     1513.99     1547.83     55.79 o
   6   3  10     9970.96     9986.00    192.04 o
   7   3  10      511.39      431.96     43.67 o
   8   3  10     1413.41     1259.43     72.24 o
   9   3  10      130.82      187.20     52.81 o
  10   3  10     1288.88     1143.50     83.83 o
  11   3  10      714.60      622.28     97.06 o
 -20   4  10    11124.86    11364.28    281.68 o
 -19   4  10      289.61      309.77     74.22 o
 -18   4  10    17029.27    16518.98    455.44 o
 -17   4  10       57.70       48.51     65.77 o
 -16   4  10    13800.36    13494.74    371.34 o
 -15   4  10       97.37      136.31     35.50 o
 -14   4  10    20452.46    20073.93    367.25 o
 -13   4  10     6420.67     6124.29    108.84 o
 -12   4  10    16915.07    16111.92    252.24 o
 -11   4  10    10374.42    10355.87    155.87 o
 -10   4  10    61702.05    60500.14    794.83 o
  -9   4  10    27714.08    27418.71    337.43 o
  -8   4  10    35891.84    36490.88    461.99 o
  -7   4  10    15555.15    14457.25    216.84 o
  -6   4  10    10015.38     9800.80    136.31 o
  -5   4  10    31809.05    31760.94    376.66 o
  -4   4  10     7952.80     7751.55    122.06 o
  -3   4  10    26942.11    27429.46    378.05 o
  -2   4  10     2568.14     2562.85     51.61 o
  -1   4  10    20411.21    20323.48    299.50 o
   0   4  10     4792.24     4907.81     78.24 o
   1   4  10    47100.62    47238.14    554.52 o
   2   4  10      226.48      283.59     20.52 o
   3   4  10    29684.38    28686.32    375.27 o
   4   4  10      574.74      569.98     40.46 o
   5   4  10    34634.64    34827.97    511.85 o
   6   4  10      695.90      730.12     47.49 o
   7   4  10    10240.14    10683.90    206.34 o
   8   4  10      810.19      783.42     56.06 o
   9   4  10     4483.92     4454.40    143.98 o
  10   4  10     2459.72     2715.72    149.96 o
  11   4  10     5680.95     5844.43    180.37 o
 -20   5  10     1446.15     1607.56     93.75 o
 -19   5  10     9005.88     8309.11    271.82 o
 -18   5  10       28.70      101.35     58.73 o
 -17   5  10     8597.01     8774.86    225.86 o
 -16   5  10      339.16      393.88     62.24 o
 -15   5  10    21527.24    22168.45    438.42 o
 -14   5  10     3184.72     3065.06     89.74 o
 -13   5  10    28102.51    27968.98    504.35 o
 -12   5  10     3244.17     3285.95     70.49 o
 -11   5  10    30087.45    29620.55    406.68 o
 -10   5  10     3760.26     3494.11    135.24 o
  -9   5  10    26736.35    26062.78    336.72 o
  -8   5  10    20870.13    20751.88    271.51 o
  -7   5  10     6593.08     6052.16     93.48 o
  -6   5  10    24246.34    23828.40    309.74 o
  -5   5  10    22063.52    23126.50    290.49 o
  -4   5  10    26729.29    26876.63    335.18 o
  -3   5  10     5234.43     5017.79     95.42 o
  -2   5  10    26793.32    25365.52    317.38 o
  -1   5  10     3836.12     3453.71     61.52 o
   0   5  10    22748.54    22710.44    290.07 o
   1   5  10      149.26      170.49     17.47 o
   2   5  10    33602.49    33464.75    416.26 o
   3   5  10      721.87      787.42     34.74 o
   4   5  10    29981.61    30074.30    447.72 o
   5   5  10      215.14      276.77     33.70 o
   6   5  10    19150.72    19788.08    343.60 o
   7   5  10     1916.23     1777.18     71.42 o
   8   5  10     6919.58     7526.39    160.10 o
   9   5  10     3999.90     3934.80    154.70 o
  10   5  10     8451.10     8598.64    228.33 o
  11   5  10     2109.16     1959.27    106.96 o
 -20   6  10      532.47      507.03     64.97 o
 -19   6  10      102.72      114.08     64.47 o
 -18   6  10      176.65       94.59     58.19 o
 -17   6  10     2112.81     2372.97    124.20 o
 -16   6  10     4266.16     4597.63    171.42 o
 -15   6  10      187.54      184.24     48.82 o
 -14   6  10     9671.81    10016.59    207.74 o
 -13   6  10      762.93      798.48     49.55 o
 -12   6  10      860.61     1011.89     61.76 o
 -11   6  10      184.80      233.51     25.99 o
 -10   6  10      256.99      344.36     23.51 o
  -9   6  10     1082.88     1079.79     36.30 o
  -8   6  10     1520.21     1513.72     39.66 o
  -7   6  10     6152.13     6112.07    109.59 o
  -6   6  10     8477.41     8443.56    119.38 o
  -5   6  10    11985.47    12069.32    161.66 o
  -4   6  10     1692.75     1646.53     47.49 o
  -3   6  10    20741.21    20749.25    281.55 o
  -2   6  10     2832.30     2682.78     55.25 o
  -1   6  10     3966.18     3758.32     67.59 o
   0   6  10     5021.50     5084.06     99.16 o
   1   6  10     1931.88     1852.18     47.17 o
   2   6  10       43.48       90.75     21.60 o
   3   6  10     2138.19     2021.25     59.19 o
   4   6  10      372.49      441.77     38.88 o
   5   6  10     4052.80     4090.85     92.67 o
   6   6  10     1161.35     1174.61     58.99 o
   7   6  10     4516.97     4637.33    115.64 o
   8   6  10      287.47      268.46     43.89 o
   9   6  10     2419.95     2239.04    104.35 o
  10   6  10      210.61      113.43     56.00 o
  11   6  10     2336.37     2293.09    113.54 o
 -19   7  10      261.87      406.42    113.07 o
 -18   7  10        8.85      -37.63     55.26 o
 -17   7  10      649.95      574.32     65.12 o
 -16   7  10        9.13      -61.24     42.47 o
 -15   7  10      773.36      860.00     69.91 o
 -14   7  10     1239.09     1337.37     69.73 o
 -13   7  10     1478.20     1563.90     72.09 o
 -12   7  10        7.50       64.49     34.62 o
 -11   7  10     6911.12     6740.77    134.61 o
 -10   7  10     1169.00     1140.05     53.16 o
  -9   7  10     1546.93     1518.80     71.09 o
  -8   7  10     2974.60     2805.81     55.69 o
  -7   7  10      121.14      144.29     20.40 o
  -6   7  10     5956.33     6004.34     91.82 o
  -5   7  10       56.55       84.45     18.96 o
  -4   7  10     3642.95     3568.36     66.06 o
  -3   7  10     1141.43     1133.71     37.98 o
  -2   7  10     1367.86     1411.00     42.17 o
  -1   7  10      835.84      875.23     34.80 o
   0   7  10     3625.39     3747.05     71.48 o
   1   7  10      589.95      504.25     30.30 o
   2   7  10     1674.99     1784.81     65.73 o
   3   7  10       33.53       30.13     28.36 o
   4   7  10      623.09      601.24     43.01 o
   5   7  10      673.33      639.23     50.48 o
   6   7  10     2672.77     2773.61     86.52 o
   7   7  10      441.15      361.86     44.72 o
   8   7  10      480.81      453.62     49.26 o
   9   7  10        6.02        6.57     50.26 o
  10   7  10      514.96      562.11     68.81 o
 -19   8  10        6.63       78.91     66.41 o
 -18   8  10     8391.74     8628.95    281.13 o
 -17   8  10      380.95      404.74     75.44 o
 -16   8  10     7370.96     7358.74    204.16 o
 -15   8  10      831.22      901.59     76.14 o
 -14   8  10    14251.28    14832.92    264.63 o
 -13   8  10     3478.89     3555.31    147.75 o
 -12   8  10    22789.96    22999.03    465.38 o
 -11   8  10      589.39      606.32     40.53 o
 -10   8  10    19572.18    18918.88    296.24 o
  -9   8  10     3468.87     3343.28     64.31 o
  -8   8  10     1930.31     1873.77     47.41 o
  -7   8  10    16775.92    16515.57    227.23 o
  -6   8  10     6341.81     6230.45     92.90 o
  -5   8  10    17774.58    17769.87    215.82 o
  -4   8  10    11651.35    11270.96    159.53 o
  -3   8  10    13424.34    13665.46    205.09 o
  -2   8  10     3751.91     4060.82     83.50 o
  -1   8  10    18353.71    17675.95    247.87 o
   0   8  10      559.10      585.46     31.27 o
   1   8  10    26595.27    25530.89    369.46 o
   2   8  10      309.41      375.81     34.75 o
   3   8  10     8109.58     8110.18    155.09 o
   4   8  10      573.29      656.85     50.95 o
   5   8  10    12105.45    12232.64    218.54 o
   6   8  10     5095.44     5204.39    124.64 o
   7   8  10    15051.86    14829.34    274.68 o
   8   8  10      630.45      781.85     56.68 o
   9   8  10     4760.81     4798.32    178.09 o
  10   8  10     1105.45     1024.82     87.34 o
 -18   9  10      132.28      119.16     79.33 o
 -17   9  10    15784.62    15902.07    373.56 o
 -16   9  10       58.28       27.33     46.54 o
 -15   9  10     9922.27     9828.62    247.95 o
 -14   9  10      267.45      269.82     43.70 o
 -13   9  10     9091.27     9440.98    186.24 o
 -12   9  10     6576.35     6278.34    140.27 o
 -11   9  10    23052.25    22332.88    383.73 o
 -10   9  10     9186.33     9595.58    178.85 o
  -9   9  10    35511.96    35882.67    536.94 o
  -8   9  10    17426.66    16585.48    265.81 o
  -7   9  10    16710.57    15992.74    219.37 o
  -6   9  10     8178.73     8358.33    114.31 o
  -5   9  10    14304.75    14456.80    184.07 o
  -4   9  10    12294.85    12378.61    174.43 o
  -3   9  10      993.10      930.10     39.64 o
  -2   9  10    23342.46    23487.66    296.74 o
  -1   9  10     4483.40     4837.55     93.32 o
   0   9  10    40392.16    39787.43    550.60 o
   1   9  10     3560.01     3584.53     89.20 o
   2   9  10    25411.21    25677.10    413.53 o
   3   9  10       12.69       39.33     31.52 o
   4   9  10    13811.21    13601.20    238.60 o
   5   9  10     1533.03     1563.58     65.24 o
   6   9  10    18087.56    17712.74    338.97 o
   7   9  10     1451.69     1475.46     68.54 o
   8   9  10    10377.64    10351.40    227.33 o
   9   9  10      508.83      516.00     58.00 o
 -18  10  10     5900.09     6108.03    225.14 o
 -17  10  10      113.44       66.49     53.57 o
 -16  10  10     1661.51     1672.73    100.18 o
 -15  10  10      328.63      344.38     60.32 o
 -14  10  10     4580.53     4765.09    121.03 o
 -13  10  10      656.19      624.08     49.43 o
 -12  10  10     9862.17     9739.94    162.98 o
 -11  10  10      228.51      286.93     35.06 o
 -10  10  10    12479.08    12360.67    234.10 o
  -9  10  10     6523.96     6517.38    136.37 o
  -8  10  10     3190.79     3442.16     89.85 o
  -7  10  10    14352.52    14418.13    238.44 o
  -6  10  10     2744.33     2726.69     76.17 o
  -5  10  10    16849.65    17451.03    270.71 o
  -4  10  10     7415.76     7653.93    131.85 o
  -3  10  10      919.19      980.07     44.79 o
  -2  10  10      469.29      446.76     33.88 o
  -1  10  10     2424.65     2520.92     63.07 o
   0  10  10      828.89      783.92     47.42 o
   1  10  10    23375.36    23326.94    377.12 o
   2  10  10      535.08      503.95     44.82 o
   3  10  10    13388.92    13466.73    236.54 o
   4  10  10      197.74      207.85     38.78 o
   5  10  10    11831.26    11954.27    218.12 o
   6  10  10       29.68       75.47     38.37 o
   7  10  10     4513.51     4652.10    120.77 o
   8  10  10      598.36      590.56     53.20 o
 -17  11  10        2.92       60.42     57.96 o
 -16  11  10      114.38       90.89     68.03 o
 -15  11  10      214.49      190.24     61.73 o
 -14  11  10       73.64       78.24     45.84 o
 -13  11  10      143.47      157.11     46.52 o
 -12  11  10     1838.96     2030.98     67.56 o
 -11  11  10      126.72       44.70     39.45 o
 -10  11  10      521.94      540.83     44.00 o
  -9  11  10     1099.38     1163.18     53.45 o
  -8  11  10      270.13      256.17     44.80 o
  -7  11  10     2077.81     1839.52     62.22 o
  -6  11  10      373.88      366.14     35.50 o
  -5  11  10      553.93      439.40     33.59 o
  -4  11  10     1979.55     1970.16     56.13 o
  -3  11  10     2207.08     2126.59     66.99 o
  -2  11  10     1918.84     1782.95     61.93 o
  -1  11  10      411.10      462.62     46.31 o
   0  11  10       89.26      135.70     37.81 o
   1  11  10       41.73       95.29     36.95 o
   2  11  10      104.22      156.82     39.59 o
   3  11  10      169.80      201.50     40.43 o
   4  11  10      171.97      203.89     42.71 o
   5  11  10      390.03      421.13     51.78 o
   6  11  10      211.19      174.92     44.82 o
   7  11  10      153.70      160.53     78.28 o
   8  11  10      303.56      495.51    116.36 o
 -16  12  10     3447.01     3340.56    157.96 o
 -15  12  10        5.48       27.01     60.59 o
 -14  12  10     6669.00     6622.96    181.80 o
 -13  12  10      464.70      568.66     56.09 o
 -12  12  10     3171.91     3083.27     85.98 o
 -11  12  10     3510.17     3734.57    112.28 o
 -10  12  10     1672.19     1693.56     79.55 o
  -9  12  10     5049.63     4916.13    120.46 o
  -8  12  10     3355.19     3407.19     91.68 o
  -7  12  10     3257.95     3295.64     97.94 o
  -6  12  10     9440.13     9365.58    167.23 o
  -5  12  10     2522.15     2416.90     82.04 o
  -4  12  10     4009.48     3947.88    111.57 o
  -3  12  10     2593.95     2579.72     82.17 o
  -2  12  10      108.12      159.45     37.37 o
  -1  12  10    10434.77    10162.90    189.81 o
   0  12  10      276.73      202.38     53.81 o
   1  12  10     7403.05     7127.37    155.22 o
   2  12  10       12.85        5.34     36.84 o
   3  12  10     6584.94     6532.57    148.57 o
   4  12  10      320.01      305.89     46.68 o
   5  12  10     5305.29     5386.85    133.12 o
   6  12  10       91.52       85.12     48.35 o
   7  12  10     3823.07     3960.82    149.17 o
 -15  13  10    11350.22    10958.23    283.67 o
 -14  13  10     2366.80     2415.44    122.12 o
 -13  13  10    16785.46    16874.66    306.55 o
 -12  13  10     4154.69     4486.90    106.50 o
 -11  13  10     9318.52     9333.72    189.75 o
 -10  13  10     1613.14     1658.96     67.22 o
  -9  13  10     7742.90     7998.69    152.96 o
  -8  13  10     3985.85     4073.19    104.21 o
  -7  13  10     4430.46     4437.62    113.11 o
  -6  13  10    10229.94    10236.39    211.90 o
  -5  13  10     9433.21    10017.31    197.54 o
  -4  13  10    20172.50    19561.90    529.46 o
  -3  13  10     7803.95     7830.52    175.35 o
  -2  13  10    15288.06    15693.91    299.59 o
  -1  13  10     1867.14     1932.75     84.45 o
   0  13  10    15122.48    14833.79    288.34 o
   1  13  10      740.46      762.84     56.19 o
   2  13  10     6870.94     7003.79    157.48 o
   3  13  10        8.47       50.67     40.76 o
   4  13  10     7658.13     7665.75    168.72 o
   5  13  10      451.66      404.38     51.34 o
   6  13  10     8687.74     9188.48    247.46 o
 -13  14  10     2761.14     3214.00     97.29 o
 -12  14  10    10180.09    10269.52    187.86 o
 -11  14  10     1019.71     1092.92     65.70 o
 -10  14  10     9550.75     9498.83    192.96 o
  -9  14  10     1834.25     1816.77     85.86 o
  -8  14  10     3441.37     3591.23    106.93 o
  -7  14  10     5094.07     5094.83    135.58 o
  -6  14  10     4247.49     4434.37    126.16 o
  -5  14  10     8968.17     8861.58    212.36 o
  -4  14  10     5400.65     5679.41    202.12 o
  -3  14  10    15868.18    15931.87    308.49 o
  -2  14  10     4097.51     3962.25    149.05 o
  -1  14  10    18104.16    17734.63    349.09 o
   0  14  10     1208.07     1172.50     90.74 o
   1  14  10     9186.62     9201.89    202.51 o
   2  14  10      468.76      437.30     59.05 o
   3  14  10     4067.17     3938.49    127.82 o
   4  14  10        3.80        4.97     47.17 o
 -12  15  10     1501.25     1524.85     83.94 o
 -11  15  10      261.14      217.43     50.61 o
 -10  15  10      351.91      445.29     58.02 o
  -9  15  10      586.86      530.50     57.84 o
  -8  15  10     1632.03     1633.90     80.10 o
  -7  15  10     1561.99     1501.55     77.40 o
  -6  15  10      698.34      783.52     71.98 o
  -5  15  10     3747.22     3995.17    123.62 o
  -4  15  10       79.81      114.72     51.27 o
  -3  15  10      895.50      943.98     79.34 o
  -2  15  10     1723.71     1505.39     83.05 o
  -1  15  10      143.07      128.11     51.73 o
   0  15  10     3853.85     3770.28    121.86 o
   1  15  10      109.40       64.97     52.73 o
   2  15  10     2196.68     2193.94    101.94 o
   3  15  10      407.36      471.33     62.82 o
 -10  16  10     1518.10     1687.34    288.42 o
  -9  16  10     1042.26     1113.33     73.03 o
  -8  16  10     2529.07     2553.70     99.11 o
  -7  16  10      673.53      579.49     63.41 o
  -6  16  10       27.64       80.37     49.82 o
  -5  16  10     1104.37     1094.61     73.52 o
  -4  16  10      101.56      133.40     54.78 o
  -3  16  10     3458.06     3592.20    122.08 o
  -2  16  10      548.63      642.43     73.20 o
  -1  16  10      857.26      812.61     70.91 o
   0  16  10     1231.35     1271.52     97.38 o
 -21   1  11     2544.71     2525.49    122.80 o
 -20   1  11     1421.60     1264.32    142.98 o
 -19   1  11     1217.09     1166.47    132.90 o
 -18   1  11     7641.04     7849.68    336.45 o
 -17   1  11     1987.31     1623.51    136.33 o
 -16   1  11    12031.76    12480.39    340.45 o
 -15   1  11       30.21       32.22     31.57 o
 -14   1  11     9372.23     9689.11    222.57 o
 -13   1  11     1280.56     1266.26     38.31 o
 -12   1  11    22299.02    21628.72    279.20 o
 -11   1  11      941.00      919.77     35.92 o
 -10   1  11     9039.15     8654.93    154.93 o
  -9   1  11       31.98      106.02     19.40 o
  -8   1  11     7280.54     7027.09    104.94 o
  -7   1  11     7916.08     7551.51    111.08 o
  -6   1  11     9955.06     9276.91    123.90 o
  -5   1  11    10046.49    10170.62    136.61 o
  -4   1  11    24683.90    24414.42    335.51 o
  -3   1  11      123.23      156.34     21.35 o
  -2   1  11    18310.55    18586.75    218.07 o
  -1   1  11     1315.04     1323.53     34.53 o
   0   1  11    15109.01    15172.38    176.29 o
   1   1  11     8607.33     8074.85    101.05 o
   2   1  11     4526.03     4415.49     67.51 o
   3   1  11     6912.20     6851.64     95.14 o
   4   1  11      332.35      335.13     26.18 o
   5   1  11     6353.68     6441.19    117.26 o
   6   1  11      109.73       88.01     32.81 o
   7   1  11     8219.25     8173.48    192.17 o
   8   1  11      141.72      120.23     52.34 o
   9   1  11     8861.58     9215.58    386.40 o
  10   1  11     1138.60     1196.15     87.15 o
  11   1  11     3399.00     3362.39    140.17 o
 -21   2  11     4075.05     3974.07    146.53 o
 -20   2  11     3846.79     3825.54    170.93 o
 -19   2  11    10596.52    11379.00    454.40 o
 -18   2  11     3132.53     3154.42    344.19 o
 -17   2  11    13560.73    13901.82    516.12 o
 -16   2  11     3846.00     4044.35    191.53 o
 -15   2  11    14662.32    14650.46    389.01 o
 -14   2  11     2057.53     2051.66     67.57 o
 -13   2  11    16944.08    16486.48    240.42 o
 -12   2  11     1551.78     1556.33     41.33 o
 -11   2  11    40212.33    39020.69    545.64 o
 -10   2  11      966.65     1211.89     37.73 o
  -9   2  11    41724.29    40277.13    510.14 o
  -8   2  11     9644.87     9642.85    185.80 o
  -7   2  11    65433.84    64984.76    779.80 o
  -6   2  11     6799.74     7069.08    107.87 o
  -5   2  11    34149.79    32881.88    414.13 o
  -4   2  11     5556.48     5179.22     83.16 o
  -3   2  11    21856.78    20910.84    264.57 o
  -2   2  11     3166.80     3173.10     88.32 o
  -1   2  11     8390.73     8405.94    115.53 o
   0   2  11    38969.68    37977.24    433.86 o
   1   2  11    35988.95    36073.96    406.74 o
   2   2  11    32804.59    31826.71    341.34 o
   3   2  11    12811.01    12738.10    153.62 o
   4   2  11    20865.78    21460.59    287.65 o
   5   2  11     1824.27     1768.75     55.88 o
   6   2  11    18756.31    19084.13    333.91 o
   7   2  11      182.97      159.35     45.83 o
   8   2  11    12075.56    12486.91    295.05 o
   9   2  11      371.00      410.01     64.35 o
  10   2  11     7610.22     8434.43    227.07 o
  11   2  11       17.07       77.04     60.40 o
 -21   3  11     2538.01     2591.99    122.02 o
 -20   3  11     7300.50     7053.42    246.30 o
 -19   3  11     1810.67     1584.71    149.32 o
 -18   3  11    11076.42    11762.57    459.13 o
 -17   3  11     5458.24     5490.67    257.85 o
 -16   3  11    14163.76    14157.12    384.71 o
 -15   3  11     1509.42     1734.48     71.42 o
 -14   3  11     3728.45     3615.86     90.89 o
 -13   3  11       21.60       55.17     21.75 o
 -12   3  11    17762.69    17867.90    234.34 o
 -11   3  11      428.00      431.71     26.39 o
 -10   3  11    59124.73    58515.04    747.79 o
  -9   3  11      261.33      400.18     28.36 o
  -8   3  11    56226.71    56130.95    703.42 o
  -7   3  11     3046.49     3005.57     57.63 o
  -6   3  11    24044.77    22838.24    287.17 o
  -5   3  11     1805.96     1797.40     41.54 o
  -4   3  11    17305.37    16860.59    217.73 o
  -3   3  11      766.05      819.26     31.71 o
  -2   3  11    17074.39    18025.38    259.27 o
  -1   3  11    17262.09    16681.03    216.92 o
   0   3  11     5577.57     5704.36    112.79 o
   1   3  11    38891.47    37350.65    444.71 o
   2   3  11    13979.35    13856.23    191.54 o
   3   3  11    17768.29    17208.43    236.80 o
   4   3  11     4218.96     4182.29     91.61 o
   5   3  11    11157.76    11572.68    205.49 o
   6   3  11      154.27      157.14     42.52 o
   7   3  11     9637.70     9694.62    192.75 o
   8   3  11       69.60       50.95     48.77 o
   9   3  11     6284.50     6641.58    190.67 o
  10   3  11       46.00       21.80     54.77 o
  11   3  11     5995.06     5783.82    182.78 o
 -21   4  11      486.43      348.04     64.06 o
 -20   4  11       34.75       77.37     66.04 o
 -19   4  11     1175.77     1260.95    106.54 o
 -18   4  11       25.70        4.51     71.97 o
 -17   4  11     1808.42     1894.09    111.86 o
 -16   4  11      537.61      686.67     71.61 o
 -15   4  11     2693.16     2562.47     89.22 o
 -14   4  11      765.23      735.46     53.93 o
 -13   4  11       65.89       62.99     18.99 o
 -12   4  11      941.05      985.90     37.87 o
 -11   4  11     6300.78     6116.16     98.24 o
 -10   4  11      978.46      925.30     35.83 o
  -9   4  11     6182.60     6202.69     96.47 o
  -8   4  11      697.58      690.04     28.59 o
  -7   4  11     6251.77     6615.08    122.84 o
  -6   4  11      111.42       95.94     19.65 o
  -5   4  11     3611.23     3664.53     64.00 o
  -4   4  11       39.58       37.54     18.16 o
  -3   4  11     4301.94     4002.86     87.86 o
  -2   4  11       61.87       79.03     17.36 o
  -1   4  11      136.03      184.35     19.72 o
   0   4  11     3012.21     3073.37     79.47 o
   1   4  11     1127.64     1074.24     33.80 o
   2   4  11     4833.11     4808.75     76.83 o
   3   4  11     1014.93      998.25     43.78 o
   4   4  11      865.31      902.06     45.87 o
   5   4  11       13.18        5.62     28.90 o
   6   4  11     2546.02     2560.44     83.47 o
   7   4  11      500.12      559.63     47.60 o
   8   4  11      470.25      442.69     59.25 o
   9   4  11      358.70      310.19     60.66 o
  10   4  11      216.77      196.77     59.82 o
  11   4  11       50.21      -25.50    114.73 o
 -20   5  11     3122.83     3190.15    188.55 o
 -19   5  11     2061.72     2292.72    153.69 o
 -18   5  11       77.08       88.02     76.05 o
 -17   5  11     2257.64     2321.68    170.15 o
 -16   5  11      807.50      799.82     78.01 o
 -15   5  11      247.37      192.08     41.85 o
 -14   5  11     3494.00     3850.73    106.06 o
 -13   5  11      455.53      517.81     58.20 o
 -12   5  11     3128.43     3098.37     70.64 o
 -11   5  11     4284.74     4056.04     83.09 o
 -10   5  11      426.42      462.82     25.45 o
  -9   5  11       29.87       18.13     17.63 o
  -8   5  11     5174.46     4893.31     81.59 o
  -7   5  11       83.62       62.98     25.87 o
  -6   5  11    13757.53    13827.65    183.14 o
  -5   5  11      208.01      229.82     26.14 o
  -4   5  11     9696.21     9869.30    146.21 o
  -3   5  11     6363.50     5704.25     88.32 o
  -2   5  11     1998.49     1884.52     46.67 o
  -1   5  11     6478.65     6253.00    108.65 o
   0   5  11     1681.61     1741.01     44.38 o
   1   5  11       81.07       93.58     17.45 o
   2   5  11      310.26      297.10     23.41 o
   3   5  11     4051.76     4187.43     91.94 o
   4   5  11     2299.27     2289.59     69.71 o
   5   5  11     1618.02     1443.14     62.59 o
   6   5  11     2720.62     2659.88     85.04 o
   7   5  11      305.61      301.97     43.05 o
   8   5  11      138.40      101.73     45.86 o
   9   5  11     1315.71     1218.39     87.22 o
  10   5  11     1021.31     1078.62     85.99 o
 -20   6  11     2336.59     2462.00    148.34 o
 -19   6  11     4691.10     5134.55    202.04 o
 -18   6  11     4139.04     4113.20    248.92 o
 -17   6  11     8182.93     7886.61    250.39 o
 -16   6  11     3641.53     3460.20    143.05 o
 -15   6  11    24106.21    24417.71    482.18 o
 -14   6  11     2680.43     2769.32     93.35 o
 -13   6  11    15543.96    15517.22    327.95 o
 -12   6  11       12.10        9.07     32.41 o
 -11   6  11    20949.16    21317.23    318.62 o
 -10   6  11     1038.56      932.62     39.48 o
  -9   6  11    11394.68    11177.03    157.55 o
  -8   6  11      930.93      958.51     34.12 o
  -7   6  11    19734.44    19551.13    260.29 o
  -6   6  11     1941.67     1972.44     47.98 o
  -5   6  11    24863.14    24794.89    331.65 o
  -4   6  11     3769.43     3582.25     69.77 o
  -3   6  11    35566.79    34591.14    463.51 o
  -2   6  11    24009.75    22677.91    289.31 o
  -1   6  11    28484.50    27504.57    396.78 o
   0   6  11     9821.67     9839.08    139.16 o
   1   6  11     2027.22     1933.78     46.86 o
   2   6  11     8775.32     8832.64    147.24 o
   3   6  11     3333.55     3515.13     84.38 o
   4   6  11    16386.91    16306.83    260.84 o
   5   6  11     3693.52     3594.12     93.26 o
   6   6  11    14329.02    14482.50    265.31 o
   7   6  11      469.53      564.55     50.68 o
   8   6  11    12955.28    13360.22    253.73 o
   9   6  11      612.29      622.08     71.34 o
  10   6  11     7925.24     8050.71    267.15 o
 -19   7  11     2775.33     3029.77    156.89 o
 -18   7  11     4219.33     4551.52    183.89 o
 -17   7  11     4114.78     4419.97    146.60 o
 -16   7  11    22019.72    22137.45    576.52 o
 -15   7  11     2987.15     3240.93    110.89 o
 -14   7  11    32900.49    33680.41    602.99 o
 -13   7  11     2052.62     1952.36     86.34 o
 -12   7  11    36549.61    36374.25    706.30 o
 -11   7  11      609.44      640.99     50.07 o
 -10   7  11     6679.36     6808.65    122.55 o
  -9   7  11       55.67       46.57     19.29 o
  -8   7  11    20413.55    19797.69    262.63 o
  -7   7  11     4468.02     4706.79    103.79 o
  -6   7  11    30603.11    30699.09    382.98 o
  -5   7  11    12900.17    13176.23    188.80 o
  -4   7  11    29855.23    29825.74    381.64 o
  -3   7  11    28134.30    27422.20    355.48 o
  -2   7  11    40862.76    40339.73    509.94 o
  -1   7  11    13735.51    13254.96    208.61 o
   0   7  11    10517.17    10146.66    169.91 o
   1   7  11     5491.17     5322.85    101.70 o
   2   7  11     8925.65     8944.04    158.97 o
   3   7  11    17264.50    17049.80    284.99 o
   4   7  11     2116.75     1997.38     69.81 o
   5   7  11    13473.74    13545.38    237.92 o
   6   7  11     2106.70     2017.60     78.67 o
   7   7  11    18885.01    18850.84    337.51 o
   8   7  11      306.18      326.87     49.40 o
   9   7  11    11153.79    11161.29    277.23 o
 -19   8  11     2000.01     2071.76    134.51 o
 -18   8  11     3996.03     3732.44    166.44 o
 -17   8  11     4489.20     4500.79    151.51 o
 -16   8  11     1677.81     1581.52     90.48 o
 -15   8  11     5599.12     5683.63    158.02 o
 -14   8  11       43.60       18.87     42.70 o
 -13   8  11     9693.95    10022.83    233.76 o
 -12   8  11      373.25      462.95     53.35 o
 -11   8  11    15540.15    15399.93    284.51 o
 -10   8  11      352.31      371.75     35.16 o
  -9   8  11     8086.54     7328.79    231.67 o
  -8   8  11       43.56       21.98     19.22 o
  -7   8  11    10672.00    10387.79    186.12 o
  -6   8  11       29.01       53.75     19.97 o
  -5   8  11    14029.77    13752.48    207.64 o
  -4   8  11      827.43      836.21     37.25 o
  -3   8  11     9135.20     9143.74    141.85 o
  -2   8  11     5406.75     5212.15     92.52 o
  -1   8  11      961.81     1083.83     38.96 o
   0   8  11     7411.05     7167.59    124.07 o
   1   8  11      693.34      759.26     43.78 o
   2   8  11     6214.86     6055.65    134.59 o
   3   8  11      712.21      681.08     52.92 o
   4   8  11     3368.33     3264.76     88.99 o
   5   8  11     4177.62     4194.82    104.00 o
   6   8  11     3219.12     3168.61     97.04 o
   7   8  11      194.39      235.18     44.29 o
   8   8  11     5082.08     4958.31    128.74 o
   9   8  11      310.65      184.10     61.13 o
 -18   9  11        4.22       45.34     52.62 o
 -17   9  11      411.13      411.13     64.30 o
 -16   9  11      423.54      412.85     65.42 o
 -15   9  11      316.52      235.25     54.50 o
 -14   9  11      995.99      856.68     57.85 o
 -13   9  11      326.82      333.37     50.12 o
 -12   9  11      992.68     1095.37     57.36 o
 -11   9  11     1467.77     1481.66     64.41 o
 -10   9  11      253.64      295.38     38.40 o
  -9   9  11     1044.09      984.44     50.74 o
  -8   9  11       33.61       56.05     26.32 o
  -7   9  11       17.19        0.74     24.91 o
  -6   9  11      304.13      355.31     26.50 o
  -5   9  11       68.00       38.75     21.34 o
  -4   9  11       46.98      106.10     24.79 o
  -3   9  11      603.26      656.10     42.16 o
  -2   9  11     4865.25     4835.38    100.67 o
  -1   9  11      737.11      802.74     39.50 o
   0   9  11     1164.66     1237.40     55.58 o
   1   9  11      117.95       96.57     38.09 o
   2   9  11      313.95      269.36     37.87 o
   3   9  11      142.36      159.34     35.90 o
   4   9  11        0.25       55.81     34.63 o
   5   9  11      600.70      595.52     48.98 o
   6   9  11      564.87      598.36     75.54 o
   7   9  11      310.36      289.55     46.58 o
   8   9  11       48.95       53.84     42.33 o
 -18  10  11     2550.66     2669.96    172.75 o
 -17  10  11     1627.26     1678.19    122.36 o
 -16  10  11     1150.13      998.91    103.96 o
 -15  10  11     3818.77     4093.09    134.59 o
 -14  10  11      752.05      735.10     57.15 o
 -13  10  11     7827.57     7921.38    167.58 o
 -12  10  11      270.30      262.78     39.63 o
 -11  10  11    13308.12    13657.56    243.57 o
 -10  10  11     1402.29     1324.35     59.49 o
  -9  10  11    14481.76    14597.92    257.01 o
  -8  10  11       41.90       54.73     32.57 o
  -7  10  11    16531.37    16729.17    273.00 o
  -6  10  11     1932.40     1693.56     59.88 o
  -5  10  11     5111.81     5023.19    104.36 o
  -4  10  11     7535.19     7497.86    138.27 o
  -3  10  11     4706.44     4826.15    101.41 o
  -2  10  11     5141.58     5331.34    112.71 o
  -1  10  11    10633.37    10678.88    193.23 o
   0  10  11     1419.23     1573.86     64.10 o
   1  10  11     4773.68     4781.27    111.09 o
   2  10  11     8119.34     8368.83    164.12 o
   3  10  11      983.08     1036.85     85.06 o
   4  10  11    10318.31    10469.13    196.53 o
   5  10  11      578.81      679.31     50.50 o
   6  10  11     4200.05     4227.72    114.89 o
   7  10  11      337.10      406.11     52.08 o
   8  10  11     2836.81     2880.85    114.08 o
 -17  11  11     1242.64     1376.25    117.31 o
 -16  11  11     7085.05     7481.10    237.10 o
 -15  11  11      379.97      369.23     69.35 o
 -14  11  11    15211.43    15501.28    303.08 o
 -13  11  11     4219.60     4151.94    137.30 o
 -12  11  11    15847.49    16031.52    267.26 o
 -11  11  11       21.34       92.14     34.47 o
 -10  11  11    21499.83    21939.38    357.24 o
  -9  11  11     4675.93     4659.68    112.05 o
  -8  11  11    28499.03    28506.20    467.01 o
  -7  11  11      441.14      463.89     45.01 o
  -6  11  11    24848.54    24548.98    440.87 o
  -5  11  11     1718.56     1582.28     59.61 o
  -4  11  11    11105.04    11041.01    187.88 o
  -3  11  11     5217.11     5312.11    109.61 o
  -2  11  11     9866.60     9907.32    194.58 o
  -1  11  11    14716.09    14488.59    265.61 o
   0  11  11     9793.31     9382.46    188.20 o
   1  11  11    17588.07    17629.19    316.64 o
   2  11  11     4162.01     4272.41    144.86 o
   3  11  11    21659.74    21377.40    376.16 o
   4  11  11     3007.80     3008.33    116.90 o
   5  11  11    15028.94    15458.52    306.27 o
   6  11  11     1989.69     2074.61     88.95 o
   7  11  11     6251.35     6435.20    160.98 o
 -16  12  11      301.57      246.36     74.01 o
 -15  12  11     7871.54     8557.03    233.42 o
 -14  12  11      534.32      587.60     69.96 o
 -13  12  11    13633.72    13737.32    231.30 o
 -12  12  11      473.72      519.57     54.51 o
 -11  12  11    11639.90    11918.39    205.21 o
 -10  12  11      192.82      187.23     39.82 o
  -9  12  11    12876.85    12493.50    223.27 o
  -8  12  11       24.10       48.80     33.19 o
  -7  12  11    13091.84    12878.52    216.46 o
  -6  12  11     1887.84     1675.59     71.44 o
  -5  12  11     9030.62     8746.14    175.65 o
  -4  12  11     6748.47     6418.74    141.46 o
  -3  12  11    14612.84    14440.02    277.42 o
  -2  12  11     8720.15     8500.53    166.91 o
  -1  12  11    10046.82     9442.59    191.82 o
   0  12  11     2854.07     2938.32     94.48 o
   1  12  11     5803.30     5880.74    139.87 o
   2  12  11     9073.18     8883.50    203.57 o
   3  12  11      500.22      569.23     55.59 o
   4  12  11     8848.68     8787.06    186.39 o
   5  12  11      832.43      824.87     62.50 o
   6  12  11     5248.87     5326.58    143.38 o
 -15  13  11       24.62       55.83     66.69 o
 -14  13  11     3796.35     3910.88    158.12 o
 -13  13  11      896.12     1103.88     58.56 o
 -12  13  11     1049.42     1084.20     58.46 o
 -11  13  11      889.60      800.73     53.15 o
 -10  13  11      160.55      219.81     41.27 o
  -9  13  11      138.49      165.71     40.86 o
  -8  13  11      155.20      172.88     44.83 o
  -7  13  11      561.38      538.95     52.49 o
  -6  13  11      475.75      482.38     51.18 o
  -5  13  11       26.15       61.22     43.51 o
  -4  13  11      120.27      208.68     47.72 o
  -3  13  11      172.67      182.61     46.56 o
  -2  13  11     2186.59     2101.70     88.52 o
  -1  13  11      197.00      124.87     48.27 o
   0  13  11      478.85      495.17     58.25 o
   1  13  11       16.11        8.68     40.40 o
   2  13  11        9.45       34.99     41.27 o
   3  13  11      631.77      641.34     57.14 o
   4  13  11      130.78      142.25     46.23 o
   5  13  11      683.98      631.93     59.76 o
 -13  14  11     3011.92     3312.37    109.67 o
 -12  14  11      413.37      486.34     53.85 o
 -11  14  11     4737.65     4336.18    118.90 o
 -10  14  11      193.79      201.92     51.55 o
  -9  14  11     1677.90     1504.14     91.44 o
  -8  14  11       22.33       49.18     50.12 o
  -7  14  11     1667.18     1554.88     80.30 o
  -6  14  11     1315.58     1369.79     77.40 o
  -5  14  11     3775.58     3809.00    117.85 o
  -4  14  11      782.07      812.21     65.36 o
  -3  14  11     4081.11     4104.26    122.14 o
  -2  14  11     1058.05     1081.04     71.66 o
  -1  14  11     4703.83     4806.90    143.00 o
   0  14  11     3151.13     3035.55    203.17 o
   1  14  11     1705.52     1755.20    114.01 o
   2  14  11      574.09      519.49     62.89 o
   3  14  11       24.53       12.95     49.23 o
 -12  15  11    10197.25    10489.01    219.29 o
 -11  15  11      319.18      338.46     54.99 o
 -10  15  11    13489.67    13623.19    258.02 o
  -9  15  11      476.05      530.79     58.95 o
  -8  15  11     9906.00     9959.71    206.10 o
  -7  15  11     3482.26     3633.69    120.35 o
  -6  15  11     9313.81     8920.15    202.23 o
  -5  15  11     3849.75     3865.37    124.61 o
  -4  15  11     6606.26     6843.91    229.23 o
  -3  15  11     4180.91     4135.54    127.59 o
  -2  15  11     7767.88     7839.61    185.57 o
  -1  15  11     6514.95     6597.65    165.99 o
   0  15  11     5813.95     5782.32    163.90 o
   1  15  11     5425.02     5478.31    159.84 o
   2  15  11     2784.78     2891.22    153.36 o
  -9  16  11    13533.23    13531.33    262.35 o
  -8  16  11     1636.38     1763.70     87.18 o
  -7  16  11    18776.52    18947.77    341.14 o
  -6  16  11      745.49      664.74     64.53 o
  -5  16  11     6816.83     6629.60    180.06 o
  -4  16  11      737.23      910.39    108.16 o
  -3  16  11     3260.08     3316.25    118.09 o
  -2  16  11     3811.23     3836.94    127.85 o
  -1  16  11     4018.37     3925.00    130.83 o
 -21   0  12     4612.83     4589.25    366.50 o
 -20   0  12      970.80      972.03    181.66 o
 -19   0  12    16460.87    17123.66    892.36 o
 -18   0  12     7690.42     8292.53    493.98 o
 -17   0  12    10140.12     9838.22    554.54 o
 -16   0  12    14388.40    14688.80    758.50 o
 -15   0  12    10454.71    11185.91    358.80 o
 -14   0  12    33359.88    32233.65    778.93 o
 -13   0  12    16054.60    15272.88    392.51 o
 -12   0  12    33230.39    32110.10    616.60 o
 -11   0  12    15990.13    16571.59    441.15 o
 -10   0  12    24264.59    24970.13    485.88 o
  -9   0  12     7235.73     7544.16    171.53 o
  -8   0  12    29966.59    29318.79    521.84 o
  -7   0  12    10700.75    10910.22    232.55 o
  -6   0  12    40760.21    40014.12    835.68 o
  -5   0  12       78.16      138.22     35.59 o
  -4   0  12    57099.54    59050.50   1049.67 o
  -3   0  12     5944.08     5636.68    146.56 o
  -2   0  12    57735.88    56257.39    926.63 o
  -1   0  12    15954.53    15367.31    325.67 o
   0   0  12    70715.89    70147.73   1080.17 o
   1   0  12      107.98      165.79     38.11 o
   2   0  12    15335.54    14694.05    251.74 o
   3   0  12     2682.01     2806.26    113.29 o
   4   0  12     2273.99     2393.94     83.96 o
   5   0  12    14788.69    14514.66    328.90 o
   6   0  12     8717.30     8862.54    266.76 o
   7   0  12    15313.58    15449.38    417.74 o
   8   0  12     8605.92     9039.55    333.73 o
   9   0  12    11960.69    12106.11    693.17 o
  10   0  12     1343.09     1061.18    125.58 o
 -21   1  12     1274.04     1427.34    168.91 o
 -20   1  12     4912.93     5655.58    283.92 o
 -19   1  12      662.90      552.69    103.59 o
 -18   1  12    13134.02    13060.69    497.89 o
 -17   1  12     3647.66     3832.69    206.19 o
 -16   1  12     9972.12    10445.96    294.90 o
 -15   1  12     2574.13     2579.61     91.43 o
 -14   1  12    13010.39    13227.04    265.31 o
 -13   1  12    17394.75    16200.23    216.35 o
 -12   1  12     4157.99     3844.55     76.28 o
 -11   1  12    12222.67    12538.91    181.10 o
 -10   1  12      521.34      555.69     27.68 o
  -9   1  12    16065.93    15841.38    212.91 o
  -8   1  12     4970.44     4876.51     89.66 o
  -7   1  12    20827.58    21169.97    309.78 o
  -6   1  12      595.04      566.25     28.08 o
  -5   1  12    27729.26    27169.06    378.20 o
  -4   1  12       96.66      107.73     21.30 o
  -3   1  12    11942.86    12086.21    174.82 o
  -2   1  12    18896.38    18716.06    241.43 o
  -1   1  12    24313.31    23897.23    302.67 o
   0   1  12     4428.76     4411.30     74.52 o
   1   1  12    17767.78    17145.46    203.51 o
   2   1  12     1763.81     1882.42     46.05 o
   3   1  12    12577.97    12361.75    164.88 o
   4   1  12     7093.16     6787.23    112.12 o
   5   1  12     7929.36     8217.56    157.49 o
   6   1  12     3386.07     3800.40    108.83 o
   7   1  12     7199.80     7262.06    181.29 o
   8   1  12     3977.96     3776.52    154.56 o
   9   1  12      389.63      324.63     63.97 o
  10   1  12     6041.87     6229.21    190.50 o
 -21   2  12      105.56      117.57     67.63 o
 -20   2  12      254.02      329.69     99.36 o
 -19   2  12     2582.83     2774.79    188.29 o
 -18   2  12      486.29      326.52    116.32 o
 -17   2  12      322.30      311.23     81.13 o
 -16   2  12       14.29      -30.38     39.78 o
 -15   2  12      152.34      115.45     46.32 o
 -14   2  12     1258.62     1269.45     56.46 o
 -13   2  12      128.06      141.78     23.00 o
 -12   2  12      820.04      781.14     33.52 o
 -11   2  12       82.49       65.89     19.10 o
 -10   2  12      466.54      470.54     28.01 o
  -9   2  12     1036.82     1081.52     45.87 o
  -8   2  12       21.05       26.88     19.36 o
  -7   2  12       79.71       51.53     21.30 o
  -6   2  12     1899.15     2139.61     90.77 o
  -5   2  12     8748.13     8962.33    135.61 o
  -4   2  12      239.16      246.75     28.88 o
  -3   2  12      307.63      283.78     24.96 o
  -2   2  12       92.68       82.67     20.28 o
  -1   2  12    13055.97    12698.00    180.05 o
   0   2  12     1213.78     1182.69     38.76 o
   1   2  12      198.79      229.27     23.00 o
   2   2  12       32.96       31.40     18.58 o
   3   2  12      411.37      379.64     28.41 o
   4   2  12     1063.73     1137.45     46.00 o
   5   2  12      112.86      142.54     34.00 o
   6   2  12      993.36      966.00     56.45 o
   7   2  12      277.79      166.13     48.95 o
   8   2  12      500.86      561.42     67.50 o
   9   2  12      138.21      130.67     59.24 o
  10   2  12      774.99      783.05     79.81 o
 -21   3  12       12.66      -61.90     66.11 o
 -20   3  12     3215.37     2982.86    209.75 o
 -19   3  12      699.79      836.05    118.66 o
 -18   3  12     2250.82     2316.57    492.39 o
 -17   3  12     3399.85     3489.35    142.64 o
 -16   3  12     2657.75     2681.15    123.86 o
 -15   3  12      850.09      783.23     60.30 o
 -14   3  12     2212.35     2202.04     99.77 o
 -13   3  12     3206.45     3104.25     63.50 o
 -12   3  12     4851.93     4879.15     84.93 o
 -11   3  12     4579.73     4314.17     82.52 o
 -10   3  12      594.60      593.53     31.14 o
  -9   3  12    23549.63    23992.66    354.24 o
  -8   3  12      129.83       77.85     19.42 o
  -7   3  12    16302.32    16141.29    218.17 o
  -6   3  12     4568.22     4908.80     88.37 o
  -5   3  12     5478.89     5695.42    169.46 o
  -4   3  12      631.11      541.10     43.30 o
  -3   3  12     6131.32     5770.99    105.02 o
  -2   3  12      957.00      924.71     33.63 o
  -1   3  12     8556.80     8718.53    121.78 o
   0   3  12     3007.07     2782.97     59.48 o
   1   3  12     6098.89     5879.10     90.23 o
   2   3  12    10588.07    10428.28    142.38 o
   3   3  12     5738.91     5723.81    106.78 o
   4   3  12     8686.39     8496.52    152.51 o
   5   3  12     1802.66     1773.41     67.88 o
   6   3  12     2377.79     2565.83     85.29 o
   7   3  12      113.68      152.54     47.78 o
   8   3  12      521.52      588.28     80.42 o
   9   3  12      738.52      716.25     75.69 o
  10   3  12     1581.90     1557.90    110.55 o
 -21   4  12    11587.35    11547.20    359.64 o
 -20   4  12     1887.58     1749.60    125.47 o
 -19   4  12    17458.12    17174.46    653.33 o
 -18   4  12     1511.39     1743.47    150.08 o
 -17   4  12     9481.60     9526.19    352.98 o
 -16   4  12     3813.38     3620.11    123.56 o
 -15   4  12     6289.55     6070.24    171.01 o
 -14   4  12    15642.76    15419.38    324.82 o
 -13   4  12     6503.82     6619.87    122.76 o
 -12   4  12    27200.78    26764.33    355.69 o
 -11   4  12     9696.38    10029.63    156.25 o
 -10   4  12    39709.23    39027.09    534.00 o
  -9   4  12     7829.87     7774.94    117.32 o
  -8   4  12    46454.66    44935.92    690.94 o
  -7   4  12     2521.87     2336.68     51.89 o
  -6   4  12    33216.95    32996.65    434.23 o
  -5   4  12      517.99      546.61     31.57 o
  -4   4  12    23232.84    22779.08    321.48 o
  -3   4  12      119.72      124.37     22.10 o
  -2   4  12    35001.59    35213.09    435.47 o
  -1   4  12     7293.74     7078.81    106.82 o
   0   4  12    33196.62    32626.18    407.10 o
   1   4  12     8142.97     8013.37    114.24 o
   2   4  12    18656.49    18485.99    259.65 o
   3   4  12    13571.73    13670.23    223.31 o
   4   4  12    14664.82    14647.28    238.62 o
   5   4  12     3571.26     3548.10     92.64 o
   6   4  12     5423.52     5431.31    128.29 o
   7   4  12     2511.40     2494.81    100.01 o
   8   4  12     2971.69     2957.59    122.67 o
   9   4  12     5972.04     6341.46    187.27 o
  10   4  12     1728.21     1688.23    106.26 o
 -20   5  12     7951.98     8148.03    274.02 o
 -19   5  12     3134.22     3219.94    205.11 o
 -18   5  12     9391.07     9339.18    384.71 o
 -17   5  12     3517.19     3352.77    269.69 o
 -16   5  12     8504.63     8228.56    253.46 o
 -15   5  12     7594.04     7683.18    181.29 o
 -14   5  12    10078.68    10257.86    235.70 o
 -13   5  12    18866.18    19004.08    389.72 o
 -12   5  12     8117.47     8097.92    158.25 o
 -11   5  12    26044.07    24941.70    350.90 o
 -10   5  12     4285.89     4280.26     75.73 o
  -9   5  12    32956.58    33511.89    430.24 o
  -8   5  12     2126.28     2121.26     49.42 o
  -7   5  12    31375.81    30661.69    395.80 o
  -6   5  12     3501.97     3804.35     69.63 o
  -5   5  12    29588.46    28656.88    380.98 o
  -4   5  12      633.26      629.49     31.64 o
  -3   5  12    21288.43    20946.65    279.32 o
  -2   5  12     3770.32     3920.38     73.99 o
  -1   5  12    54830.87    53566.76    651.52 o
   0   5  12     5091.86     4903.80     82.87 o
   1   5  12    15798.59    15573.50    200.65 o
   2   5  12     1670.03     1762.33     54.48 o
   3   5  12    11726.25    11871.92    200.03 o
   4   5  12     8747.41     8746.64    158.23 o
   5   5  12     5543.54     5266.82    124.87 o
   6   5  12     9294.09     8888.92    182.87 o
   7   5  12     4271.41     4163.16    119.96 o
   8   5  12     4701.32     5012.76    160.91 o
   9   5  12     4202.26     4249.51    149.67 o
 -20   6  12      627.36      725.68     93.72 o
 -19   6  12     1159.98     1241.92    107.03 o
 -18   6  12     1331.96     1140.54    176.88 o
 -17   6  12     3380.00     3195.85    145.74 o
 -16   6  12      222.86      207.64     57.76 o
 -15   6  12     2526.18     2604.32     85.89 o
 -14   6  12      610.51      564.20     57.31 o
 -13   6  12     3039.26     2907.12    104.65 o
 -12   6  12     6331.21     6169.75    171.07 o
 -11   6  12     6453.13     6384.08    110.82 o
 -10   6  12      127.20      154.00     21.67 o
  -9   6  12      268.61      291.64     24.39 o
  -8   6  12     4159.33     4036.58     73.60 o
  -7   6  12     1189.54     1151.83     41.16 o
  -6   6  12     4962.21     4733.62    102.15 o
  -5   6  12        0.72       -8.42     18.13 o
  -4   6  12     4289.76     4447.14     82.28 o
  -3   6  12      647.92      652.62     32.76 o
  -2   6  12     9209.43     8846.35    144.74 o
  -1   6  12      113.97      137.99     31.18 o
   0   6  12     8901.82     8824.73    162.90 o
   1   6  12       33.48       25.15     22.26 o
   2   6  12     2983.99     2987.84     77.22 o
   3   6  12     1227.36     1194.97     53.93 o
   4   6  12      581.63      652.52     47.68 o
   5   6  12     3564.66     3401.98     97.32 o
   6   6  12     1471.79     1325.10     67.18 o
   7   6  12     2327.07     2470.24     89.22 o
   8   6  12     2154.89     2074.66    108.14 o
   9   6  12     1678.01     1492.13     96.46 o
 -20   7  12       42.23      128.88     70.41 o
 -19   7  12       10.57       -1.97     62.86 o
 -18   7  12      723.78      827.84     93.16 o
 -17   7  12      556.89      609.87     78.93 o
 -16   7  12     1513.99     1537.63    103.56 o
 -15   7  12      948.88      911.42     63.39 o
 -14   7  12     3367.98     3047.27    110.93 o
 -13   7  12      619.71      783.56     62.73 o
 -12   7  12      144.44      221.44     46.33 o
 -11   7  12     2530.55     2368.23    135.64 o
 -10   7  12     3607.56     3687.11     90.63 o
  -9   7  12     4789.02     4731.50     95.58 o
  -8   7  12      128.94      136.01     21.83 o
  -7   7  12       43.65       44.41     20.52 o
  -6   7  12     5601.38     5462.47     99.61 o
  -5   7  12      509.04      432.53     28.95 o
  -4   7  12     1028.54      938.92     40.48 o
  -3   7  12     7935.19     7565.49    133.39 o
  -2   7  12      977.40      872.54     35.23 o
  -1   7  12     1019.74      984.91     47.56 o
   0   7  12       85.76       86.01     28.08 o
   1   7  12      437.19      381.04     37.79 o
   2   7  12     1651.10     1644.32     64.21 o
   3   7  12      689.04      751.15     47.87 o
   4   7  12      552.89      479.76     44.75 o
   5   7  12      397.32      397.31     45.83 o
   6   7  12     1601.45     1591.48     74.35 o
   7   7  12      143.87      123.85     43.29 o
   8   7  12     1285.85     1396.59     91.92 o
   9   7  12      687.37      708.48     76.30 o
 -19   8  12     1281.63     1330.58    110.61 o
 -18   8  12     3638.85     3698.79    145.62 o
 -17   8  12     3886.58     3936.66    167.44 o
 -16   8  12    10811.14    10796.04    425.51 o
 -15   8  12    14577.48    14324.20    288.46 o
 -14   8  12     6974.20     7013.88    209.64 o
 -13   8  12     5449.87     5698.77    156.44 o
 -12   8  12     6479.75     6763.99    152.92 o
 -11   8  12     4787.09     4880.44    118.75 o
 -10   8  12     8789.70     8777.32    179.73 o
  -9   8  12     1189.08     1131.92     52.45 o
  -8   8  12    16509.68    16197.94    222.41 o
  -7   8  12      464.38      569.31     44.65 o
  -6   8  12    20747.05    20233.53    305.10 o
  -5   8  12      456.47      547.96     31.19 o
  -4   8  12    34335.84    33396.17    427.56 o
  -3   8  12      503.51      510.14     32.45 o
  -2   8  12    23821.73    23583.82    357.40 o
  -1   8  12      121.16      155.56     31.18 o
   0   8  12     3917.21     3835.74     95.29 o
   1   8  12     9691.19     9566.08    178.62 o
   2   8  12    11001.80    10933.79    199.78 o
   3   8  12     4431.80     4570.28    109.14 o
   4   8  12     6230.62     6113.55    133.77 o
   5   8  12     6039.69     6110.31    141.63 o
   6   8  12     1267.32     1306.05     68.71 o
   7   8  12     7429.53     7440.78    166.83 o
   8   8  12     2088.62     2167.90    121.90 o
 -19   9  12      618.30      646.96    162.54 o
 -18   9  12     8747.41     9184.41    250.24 o
 -17   9  12     4280.55     4470.58    154.59 o
 -16   9  12     6345.18     6304.60    188.85 o
 -15   9  12     6840.11     6977.51    210.22 o
 -14   9  12     4171.79     4034.76    121.97 o
 -13   9  12    16168.81    16848.39    362.50 o
 -12   9  12     5219.14     5043.76    123.07 o
 -11   9  12    22419.84    21949.42    394.54 o
 -10   9  12     7509.21     7546.99    160.88 o
  -9   9  12    20907.72    21138.96    378.78 o
  -8   9  12     3992.59     4232.54     95.61 o
  -7   9  12    23867.37    23062.64    367.38 o
  -6   9  12      210.85      244.86     29.96 o
  -5   9  12    36659.25    35961.84    555.52 o
  -4   9  12       24.33      109.99     35.68 o
  -3   9  12    34758.85    34806.15    513.29 o
  -2   9  12     1448.57     1422.29     57.05 o
  -1   9  12    12122.01    12627.64    207.68 o
   0   9  12     8277.09     8110.17    159.06 o
   1   9  12    17501.94    17144.21    289.48 o
   2   9  12     8383.98     8375.81    164.20 o
   3   9  12    22915.31    22932.00    376.32 o
   4   9  12     3151.53     3095.34     92.46 o
   5   9  12     5991.89     6187.35    145.10 o
   6   9  12     3385.44     3400.49    107.59 o
   7   9  12     2260.43     2438.33     92.48 o
   8   9  12     4849.28     4823.51    158.02 o
 -18  10  12      894.64      707.27     82.91 o
 -17  10  12     3460.60     3433.28    146.01 o
 -16  10  12     2346.98     2342.69    119.79 o
 -15  10  12     4013.55     3904.88    132.82 o
 -14  10  12     1058.99     1021.86     64.62 o
 -13  10  12     2446.92     2292.74    103.02 o
 -12  10  12     3694.78     3957.30    124.14 o
 -11  10  12      639.35      752.50     52.73 o
 -10  10  12    18507.30    18133.65    332.96 o
  -9  10  12     1900.98     1938.34     76.17 o
  -8  10  12    16044.25    16296.00    325.74 o
  -7  10  12     2339.38     2437.21     85.42 o
  -6  10  12     3612.10     3749.89     92.16 o
  -5  10  12      111.02      156.93     33.15 o
  -4  10  12     7808.36     7580.68    157.50 o
  -3  10  12       45.09       77.54     30.54 o
  -2  10  12     8142.68     7858.47    163.38 o
  -1  10  12      155.16      136.11     37.84 o
   0  10  12    14364.23    14125.63    262.01 o
   1  10  12     3552.63     3471.14     98.91 o
   2  10  12    10012.86     9558.98    229.29 o
   3  10  12     2422.00     2503.40     84.00 o
   4  10  12     5783.73     5729.22    138.35 o
   5  10  12     2089.24     2204.39     90.54 o
   6  10  12     1219.55     1280.28     91.24 o
   7  10  12      888.63      957.62     69.31 o
 -17  11  12        0.91       17.70     69.60 o
 -16  11  12      118.52       53.13     67.09 o
 -15  11  12       11.42       15.33     57.68 o
 -14  11  12        8.74       67.71     47.94 o
 -13  11  12      874.05      923.30     54.98 o
 -12  11  12      915.48      926.82     77.44 o
 -11  11  12       32.77       22.45     39.11 o
 -10  11  12      186.56      261.20     71.08 o
  -9  11  12      715.59      749.64     56.50 o
  -8  11  12       66.51       46.66     38.89 o
  -7  11  12       23.60       44.42     39.01 o
  -6  11  12      733.62      695.60     58.07 o
  -5  11  12       34.07       76.46     32.54 o
  -4  11  12       56.96       40.01     31.97 o
  -3  11  12        2.50      -32.99     32.38 o
  -2  11  12     2177.21     2080.10     99.68 o
  -1  11  12      528.84      573.49     50.04 o
   0  11  12      403.51      499.87     50.11 o
   1  11  12      139.33      157.66     41.26 o
   2  11  12       60.15       42.35     41.81 o
   3  11  12       18.16       46.87     50.02 o
   4  11  12      174.95       96.04     51.25 o
   5  11  12       41.94       39.92     45.12 o
   6  11  12       71.35       40.73     45.82 o
 -16  12  12      576.87      612.51     87.66 o
 -15  12  12     4825.56     5267.38    197.34 o
 -14  12  12     1675.46     1848.55     91.14 o
 -13  12  12      253.72      357.40     56.03 o
 -12  12  12     6235.36     6056.19    163.43 o
 -11  12  12       61.96       44.42     42.95 o
 -10  12  12     5627.96     5519.75    124.84 o
  -9  12  12     1278.97     1250.36     62.63 o
  -8  12  12     4255.92     4175.16    100.51 o
  -7  12  12     2129.74     2013.43     79.94 o
  -6  12  12     8105.42     7965.28    182.53 o
  -5  12  12     1065.16     1204.47     64.33 o
  -4  12  12     8812.04     8443.28    198.59 o
  -3  12  12      991.56      927.22     66.86 o
  -2  12  12     2992.78     2962.49     96.34 o
  -1  12  12     4255.16     4201.12    112.22 o
   0  12  12     2245.07     2394.47     89.84 o
   1  12  12     1750.96     1778.14     78.99 o
   2  12  12     4197.63     4417.62    131.84 o
   3  12  12      857.50      919.78     63.60 o
   4  12  12     4851.02     4737.99    126.16 o
   5  12  12      560.05      671.06     64.24 o
 -15  13  12     8017.17     7979.62    228.87 o
 -14  13  12     8892.86     9485.80    216.20 o
 -13  13  12     8872.98     8834.49    179.16 o
 -12  13  12     2173.37     2295.52     80.40 o
 -11  13  12     6575.72     6536.55    136.41 o
 -10  13  12     2655.68     2756.60     90.56 o
  -9  13  12     9430.85     9586.22    204.41 o
  -8  13  12     2054.68     2055.76     82.57 o
  -7  13  12    12982.74    13176.38    246.05 o
  -6  13  12       93.76      166.15     47.20 o
  -5  13  12    23327.79    22790.82    414.69 o
  -4  13  12        4.63      112.30     48.11 o
  -3  13  12    24666.77    24546.21    477.64 o
  -2  13  12     1035.07      980.00     70.78 o
  -1  13  12    14885.69    14934.51    370.36 o
   0  13  12      407.64      486.23     72.53 o
   1  13  12     6638.31     6377.34    152.01 o
   2  13  12      683.43      744.23     61.70 o
   3  13  12     3776.06     3920.28    136.87 o
   4  13  12     3418.45     3638.55    120.84 o
 -13  14  12     4082.36     4057.36    123.30 o
 -12  14  12     4598.39     4852.25    126.68 o
 -11  14  12     1924.34     2096.18     86.85 o
 -10  14  12     6337.74     6131.63    158.55 o
  -9  14  12     3640.97     3527.19    178.87 o
  -8  14  12     7266.38     7208.73    171.98 o
  -7  14  12       31.71       81.51     50.83 o
  -6  14  12    10983.29    10749.06    228.10 o
  -5  14  12      138.11      129.87     50.71 o
  -4  14  12    24765.40    25223.30    610.49 o
  -3  14  12        4.21       31.06     48.38 o
  -2  14  12    13811.08    13782.02    297.72 o
  -1  14  12      210.86      258.17     90.51 o
   0  14  12     6942.00     6536.65    175.35 o
   1  14  12      847.27      732.86     67.38 o
   2  14  12     4136.87     4039.06    168.07 o
 -11  15  12      975.05      881.15     76.49 o
 -10  15  12       86.42       63.35     50.23 o
  -9  15  12     1117.24     1138.76     72.14 o
  -8  15  12     2183.32     2271.52     98.26 o
  -7  15  12     2550.67     2326.83    100.19 o
  -6  15  12      294.52      302.01     56.44 o
  -5  15  12     1096.94      967.73     73.32 o
  -4  15  12        6.11       -9.02     51.24 o
  -3  15  12     2164.89     2113.63    102.61 o
  -2  15  12      101.37      106.29     54.37 o
  -1  15  12      331.55      179.48     58.71 o
   0  15  12     1454.52     1451.23     88.69 o
  -8  16  12     1699.64     1703.62     87.70 o
  -7  16  12      373.00      348.09     62.34 o
  -6  16  12      958.77      926.34     74.72 o
  -5  16  12        9.29       14.62     53.78 o
  -4  16  12      422.90      392.19     62.14 o
  -3  16  12       13.22       64.01     57.33 o
 -21   1  13     2781.38     2588.95    201.61 o
 -20   1  13      189.35      173.11    109.95 o
 -19   1  13     3779.15     4023.52    222.96 o
 -18   1  13      949.48      931.15    125.89 o
 -17   1  13     7695.54     7397.56    319.41 o
 -16   1  13      923.41     1100.54     82.84 o
 -15   1  13     9602.93     9565.40    225.27 o
 -14   1  13     1106.06     1251.20     57.33 o
 -13   1  13    12574.47    12311.79    261.36 o
 -12   1  13       70.84      108.94     35.95 o
 -11   1  13    12358.58    12329.29    184.48 o
 -10   1  13     6265.87     6107.23    106.42 o
  -9   1  13     8735.00     8258.32    164.86 o
  -8   1  13     3651.36     3645.95     96.90 o
  -7   1  13     3933.64     4244.03     89.82 o
  -6   1  13    16639.17    16612.29    232.45 o
  -5   1  13      318.45      290.04     26.96 o
  -4   1  13    49311.65    49307.64    668.83 o
  -3   1  13     3324.38     3543.11     72.13 o
  -2   1  13    17106.88    16587.20    218.23 o
  -1   1  13    10118.05     9969.70    141.80 o
   0   1  13     4059.48     4012.23     68.04 o
   1   1  13      482.80      540.93     30.16 o
   2   1  13     1888.26     1943.65     53.47 o
   3   1  13      242.55      219.92     28.26 o
   4   1  13     2563.14     2697.15     64.62 o
   5   1  13     2318.79     2279.31     76.24 o
   6   1  13     9782.27     9907.32    209.97 o
   7   1  13      532.83      622.12     71.05 o
   8   1  13     7452.47     7541.59    212.32 o
   9   1  13      237.88      290.58     68.12 o
 -21   2  13      384.95      246.26     99.81 o
 -20   2  13    15705.40    15989.87    605.67 o
 -19   2  13       14.89       65.55     75.47 o
 -18   2  13    14079.28    14578.24    547.48 o
 -17   2  13       87.56      169.82     70.75 o
 -16   2  13    25182.37    25119.77    632.34 o
 -15   2  13      398.66      332.12     56.80 o
 -14   2  13    19065.13    19158.28    341.99 o
 -13   2  13     1773.64     1786.05     50.80 o
 -12   2  13    17874.44    17722.06    244.49 o
 -11   2  13    18120.35    17948.10    275.04 o
 -10   2  13    24765.86    23817.12    365.89 o
  -9   2  13    14581.48    14611.15    235.42 o
  -8   2  13    20520.29    19870.87    314.37 o
  -7   2  13    14594.12    14201.64    202.03 o
  -6   2  13     6381.92     6639.94    112.74 o
  -5   2  13    29404.31    28990.08    405.02 o
  -4   2  13     5729.56     5712.70     96.91 o
  -3   2  13    51106.80    49355.57    640.01 o
  -2   2  13     8389.91     8543.42    133.61 o
  -1   2  13    20533.36    20031.53    256.33 o
   0   2  13     2419.42     2461.41     53.27 o
   1   2  13    34403.84    33836.50    405.58 o
   2   2  13      543.57      552.42     31.92 o
   3   2  13    28782.05    29015.35    367.57 o
   4   2  13      229.60      313.01     38.85 o
   5   2  13    14520.53    14705.90    256.14 o
   6   2  13      656.72      523.18     58.37 o
   7   2  13     6081.22     6310.52    184.70 o
   8   2  13     2505.36     2874.26    128.97 o
   9   2  13     7512.69     7509.83    215.11 o
 -21   3  13    17488.40    18540.47    690.33 o
 -20   3  13      878.70     1248.91    142.77 o
 -19   3  13     9635.54     9848.56    406.98 o
 -18   3  13      374.57      465.17     94.57 o
 -17   3  13     6392.17     6363.01    210.46 o
 -16   3  13      513.47      558.29     57.83 o
 -15   3  13    12465.71    12321.12    295.60 o
 -14   3  13     4860.39     5048.99    117.81 o
 -13   3  13     8821.60     8841.47    135.68 o
 -12   3  13     2777.44     2691.81     64.32 o
 -11   3  13    18795.80    18580.68    269.60 o
 -10   3  13    21713.99    21378.44    321.24 o
  -9   3  13    27585.99    26573.11    442.23 o
  -8   3  13    12593.72    12479.35    187.74 o
  -7   3  13    10230.49    10399.06    161.67 o
  -6   3  13    11692.36    11886.12    180.83 o
  -5   3  13     4116.71     4564.45     87.09 o
  -4   3  13    15843.51    14979.28    212.69 o
  -3   3  13     7172.96     7525.62    121.14 o
  -2   3  13    31755.38    31260.33    418.00 o
  -1   3  13     6371.68     6163.76    101.60 o
   0   3  13    35715.29    34744.95    462.38 o
   1   3  13      484.69      447.14     29.40 o
   2   3  13    19699.63    19844.49    290.46 o
   3   3  13        4.18        0.38     26.49 o
   4   3  13    12516.99    12280.83    218.88 o
   5   3  13       59.58      109.79     37.44 o
   6   3  13     4745.45     4681.55    155.54 o
   7   3  13     1062.91     1006.57     73.75 o
   8   3  13     2526.08     2492.05    162.89 o
   9   3  13     2074.45     2071.33    114.18 o
 -21   4  13        3.59      101.18     73.89 o
 -20   4  13      865.81     1149.91    140.86 o
 -19   4  13       83.47       -2.08     97.20 o
 -18   4  13      122.02      178.98     82.70 o
 -17   4  13      122.15      119.66     52.45 o
 -16   4  13     2548.52     2555.53    107.84 o
 -15   4  13        9.85       26.30     39.63 o
 -14   4  13     6190.15     6571.65    183.90 o
 -13   4  13      226.77      285.00     36.13 o
 -12   4  13      430.47      450.64     31.11 o
 -11   4  13     1293.93     1320.80     46.10 o
 -10   4  13     1082.31      978.26     43.69 o
  -9   4  13     4702.39     4619.19     85.08 o
  -8   4  13     2442.99     2396.66     58.44 o
  -7   4  13     1810.09     1694.19     49.32 o
  -6   4  13      143.90      197.26     23.85 o
  -5   4  13     1199.89     1154.23     42.55 o
  -4   4  13       54.14       82.89     22.47 o
  -3   4  13     7732.64     7270.40    140.88 o
  -2   4  13     4704.82     4512.79     83.76 o
  -1   4  13     1763.22     1607.51     63.00 o
   0   4  13      101.68      125.26     21.63 o
   1   4  13     1434.64     1321.54     48.20 o
   2   4  13       11.23       -0.22     25.71 o
   3   4  13     1080.65     1106.05     52.62 o
   4   4  13      702.41      706.80     79.70 o
   5   4  13     1195.77     1231.98     75.06 o
   6   4  13      758.58      725.80     55.99 o
   7   4  13      360.08      213.31     54.83 o
   8   4  13      193.26      142.77     59.54 o
   9   4  13      553.81      556.15     75.79 o
 -21   5  13      753.51      701.64     95.45 o
 -20   5  13       32.15      -22.44     81.93 o
 -19   5  13     5176.60     5533.64    307.54 o
 -18   5  13        0.15       64.86     73.10 o
 -17   5  13     3030.23     3411.14    260.91 o
 -16   5  13        2.29       36.80     42.27 o
 -15   5  13      978.20      954.42     65.86 o
 -14   5  13     1991.34     1853.50     88.34 o
 -13   5  13     2033.96     2137.05     91.77 o
 -12   5  13     1302.72     1284.22     48.57 o
 -11   5  13      664.18      687.28     35.68 o
 -10   5  13      181.39      212.16     23.97 o
  -9   5  13     2477.03     2541.19     56.16 o
  -8   5  13     1200.84     1209.05     43.62 o
  -7   5  13     4601.50     4335.40     83.74 o
  -6   5  13     4230.48     4242.78     82.91 o
  -5   5  13    13646.08    13116.15    198.68 o
  -4   5  13     2008.96     2251.01     66.82 o
  -3   5  13       67.57       57.49     22.14 o
  -2   5  13     1181.83     1135.76     42.67 o
  -1   5  13     4807.19     4777.99     83.07 o
   0   5  13     5846.47     5916.08    100.82 o
   1   5  13      323.91      302.80     30.16 o
   2   5  13     5533.52     5452.82    135.21 o
   3   5  13      253.91      262.71     43.82 o
   4   5  13     4584.41     4609.03    115.22 o
   5   5  13      831.59      940.06     58.43 o
   6   5  13     1449.48     1442.50     72.18 o
   7   5  13      263.23      255.23     55.49 o
   8   5  13      471.28      433.06     85.21 o
   9   5  13      888.61      864.95    108.56 o
 -20   6  13     7324.60     7664.49    267.20 o
 -19   6  13       51.29       63.74     78.81 o
 -18   6  13    11132.65    11418.25    435.10 o
 -17   6  13        6.09       15.20     52.09 o
 -16   6  13    18029.19    18267.44    425.27 o
 -15   6  13     3719.29     3875.22    126.85 o
 -14   6  13    16590.38    16454.70    351.46 o
 -13   6  13     3802.64     4080.24    126.69 o
 -12   6  13    12211.85    12582.79    239.52 o
 -11   6  13      314.18      385.26     29.41 o
 -10   6  13    10374.87    10436.52    182.13 o
  -9   6  13     6676.77     6685.44    118.61 o
  -8   6  13    12329.16    12501.07    190.55 o
  -7   6  13    23312.56    22256.57    318.62 o
  -6   6  13    16023.64    15711.22    234.00 o
  -5   6  13    24138.05    23748.36    323.02 o
  -4   6  13    10036.81     9859.98    164.82 o
  -3   6  13    23124.83    22143.25    320.03 o
  -2   6  13       94.59      130.95     24.66 o
  -1   6  13    24003.74    23670.84    340.12 o
   0   6  13      569.17      526.21     39.34 o
   1   6  13    14472.14    14793.30    225.16 o
   2   6  13       23.33       58.73     32.52 o
   3   6  13     6124.09     6142.07    131.27 o
   4   6  13       41.18       79.07     38.09 o
   5   6  13    12290.20    12105.49    259.87 o
   6   6  13      850.77      760.98     67.80 o
   7   6  13    12991.14    13475.87    292.73 o
   8   6  13     1917.29     2111.78    114.88 o
 -20   7  13      411.15      566.64     88.28 o
 -19   7  13     9296.83     9279.85    578.56 o
 -18   7  13      208.40      450.31     98.63 o
 -17   7  13    18307.92    18965.89    509.37 o
 -16   7  13      612.52      653.35     63.03 o
 -15   7  13    27344.19    28266.27    569.19 o
 -14   7  13     4845.43     4726.71    141.01 o
 -13   7  13    26974.68    27468.16    547.81 o
 -12   7  13     5693.93     5770.32    155.87 o
 -11   7  13    19203.82    19077.33    308.99 o
 -10   7  13     2183.64     2305.35     66.70 o
  -9   7  13     7986.58     7918.61    149.47 o
  -8   7  13     8101.03     7668.01    128.69 o
  -7   7  13    12020.44    11424.94    187.70 o
  -6   7  13    22336.29    22552.71    339.60 o
  -5   7  13    12550.03    11960.81    222.91 o
  -4   7  13    38864.99    38336.08    531.20 o
  -3   7  13      134.52      219.59     27.36 o
  -2   7  13    45551.92    45596.04    659.68 o
  -1   7  13      273.68      350.99     35.82 o
   0   7  13    11469.43    11426.67    194.45 o
   1   7  13      246.63      245.14     37.53 o
   2   7  13    10824.80    10540.19    195.11 o
   3   7  13       86.97       95.15     36.75 o
   4   7  13    12546.46    12250.15    235.25 o
   5   7  13       36.27       12.07     39.71 o
   6   7  13    19138.25    19604.49    353.17 o
   7   7  13     4046.67     4443.46    139.40 o
   8   7  13    10227.08    10833.30    277.13 o
 -19   8  13      603.91      624.59     90.26 o
 -18   8  13     4632.52     4720.21    161.96 o
 -17   8  13        3.36       29.69     58.12 o
 -16   8  13     5285.96     5702.48    182.10 o
 -15   8  13     2504.94     2660.69    113.24 o
 -14   8  13     6861.09     6867.65    182.68 o
 -13   8  13     6201.35     6277.31    170.54 o
 -12   8  13     2127.04     2244.93     80.37 o
 -11   8  13     1404.65     1541.58     78.86 o
 -10   8  13     6409.66     6590.90    146.77 o
  -9   8  13     3635.64     3781.81     89.26 o
  -8   8  13     9948.49     9883.67    187.49 o
  -7   8  13     4500.36     4344.77     91.92 o
  -6   8  13    15811.95    15263.57    255.51 o
  -5   8  13    10259.65    10154.94    164.60 o
  -4   8  13      533.57      548.20     36.00 o
  -3   8  13    14798.64    14949.46    240.59 o
  -2   8  13      287.66      273.87     34.82 o
  -1   8  13     4709.24     4845.79    148.79 o
   0   8  13      114.34      131.80     33.90 o
   1   8  13     2654.95     2657.72     82.16 o
   2   8  13      192.38      135.69     37.61 o
   3   8  13     3252.87     3198.77     92.89 o
   4   8  13      192.16      259.20     44.66 o
   5   8  13     5563.64     5319.13    133.03 o
   6   8  13       67.77        9.62     42.38 o
   7   8  13     5251.76     5022.64    138.49 o
 -19   9  13       11.92      -17.06     65.84 o
 -18   9  13      862.21      940.27     99.36 o
 -17   9  13      103.74       75.27     59.64 o
 -16   9  13       24.02       68.65     61.07 o
 -15   9  13      465.06      385.27     56.84 o
 -14   9  13      231.00      225.19     55.34 o
 -13   9  13       10.86      -16.95     47.27 o
 -12   9  13      245.31      235.57     41.20 o
 -11   9  13      657.34      623.88     49.19 o
 -10   9  13       32.61       59.03     33.14 o
  -9   9  13      108.27      127.20     35.78 o
  -8   9  13     3003.64     2922.32     87.16 o
  -7   9  13       57.18       75.11     41.95 o
  -6   9  13     3402.31     3188.88     84.67 o
  -5   9  13      211.08      288.60     35.77 o
  -4   9  13       39.01       73.34     30.45 o
  -3   9  13      620.26      637.27     61.70 o
  -2   9  13       14.85       30.02     31.89 o
  -1   9  13     1062.52     1088.90     55.63 o
   0   9  13      554.01      639.34     47.28 o
   1   9  13      109.04       93.76     38.37 o
   2   9  13        5.23      -18.01     35.79 o
   3   9  13       11.48      -41.00     36.44 o
   4   9  13      321.26      322.62     49.65 o
   5   9  13     1031.19     1238.54     68.97 o
   6   9  13        4.88       37.28     43.08 o
   7   9  13      198.17      152.93     49.30 o
 -18  10  13     5913.84     5771.06    204.69 o
 -17  10  13      160.52       77.35     70.51 o
 -16  10  13     4301.89     4294.73    156.41 o
 -15  10  13       48.33       75.35     44.47 o
 -14  10  13     5190.21     5481.72    159.39 o
 -13  10  13     1428.12     1260.98     66.08 o
 -12  10  13    15938.44    15581.66    296.18 o
 -11  10  13     6805.27     6922.26    188.34 o
 -10  10  13     5595.22     5605.00    144.74 o
  -9  10  13     4271.92     4450.16    124.86 o
  -8  10  13     1411.23     1295.01     69.21 o
  -7  10  13     7005.66     7491.16    176.58 o
  -6  10  13     3954.62     4082.07    103.95 o
  -5  10  13     5798.26     5768.24    130.52 o
  -4  10  13     4271.47     4113.07    106.48 o
  -3  10  13     6480.60     6309.85    153.16 o
  -2  10  13      339.42      275.86     42.25 o
  -1  10  13     8870.02     8987.32    184.09 o
   0  10  13       72.08       88.53     38.55 o
   1  10  13    12432.71    12269.18    236.23 o
   2  10  13        3.48       60.81     40.50 o
   3  10  13     6544.23     6395.50    150.71 o
   4  10  13      756.12      897.51    101.79 o
   5  10  13     4501.90     4616.75    132.10 o
   6  10  13      640.46      634.28     62.88 o
 -17  11  13    11567.92    12231.38    345.58 o
 -16  11  13       22.82      -23.67     65.52 o
 -15  11  13     9749.72     9304.82    246.20 o
 -14  11  13      794.53      819.36     69.31 o
 -13  11  13     8103.11     8319.80    214.31 o
 -12  11  13     5560.37     5520.91    164.66 o
 -11  11  13    19126.36    18696.11    372.85 o
 -10  11  13    13958.41    14069.04    293.19 o
  -9  11  13    12847.47    12966.45    274.33 o
  -8  11  13    10031.84     9957.84    269.77 o
  -7  11  13     9913.93     9610.53    217.04 o
  -6  11  13    15953.64    15803.71    353.17 o
  -5  11  13     9554.79     9633.92    363.03 o
  -4  11  13     7988.56     7721.09    163.24 o
  -3  11  13     1077.38     1015.34     58.73 o
  -2  11  13    11950.62    12021.96    231.47 o
  -1  11  13       38.45       91.60     39.82 o
   0  11  13    30290.18    29849.99    508.52 o
   1  11  13        6.46       32.52     39.24 o
   2  11  13    21595.47    21465.11    382.08 o
   3  11  13      448.46      469.53     52.82 o
   4  11  13     8426.53     8631.95    205.08 o
   5  11  13      863.95      904.58    112.23 o
 -16  12  13     5574.42     5941.15    214.02 o
 -15  12  13      747.34      802.72     87.16 o
 -14  12  13    10355.11    10691.86    232.35 o
 -13  12  13     1377.52     1461.31     81.87 o
 -12  12  13    13585.05    13660.20    260.99 o
 -11  12  13     1081.53     1152.60     70.31 o
 -10  12  13     9617.84     9378.63    194.02 o
  -9  12  13     4949.08     4856.32    137.81 o
  -8  12  13     2281.07     2239.25     95.00 o
  -7  12  13    11699.08    11610.42    236.72 o
  -6  12  13     3275.40     3028.33    161.79 o
  -5  12  13    13572.50    13719.59    292.31 o
  -4  12  13     7082.68     6845.52    173.92 o
  -3  12  13     5200.99     5275.20    147.64 o
  -2  12  13      123.06      138.48     43.26 o
  -1  12  13    11183.73    11146.77    222.35 o
   0  12  13      461.60      501.68     53.12 o
   1  12  13    13484.00    13147.19    255.58 o
   2  12  13      106.43      136.15     45.64 o
   3  12  13     5919.60     5748.25    142.56 o
   4  12  13     1230.92     1369.60     83.10 o
 -15  13  13      293.89      405.96     78.71 o
 -14  13  13      398.74      437.21     65.45 o
 -13  13  13     1342.39     1402.17     70.83 o
 -12  13  13      164.86      209.93     44.64 o
 -11  13  13     1670.79     1567.48    121.48 o
 -10  13  13        7.68      -16.69     46.77 o
  -9  13  13      264.73      228.94     59.54 o
  -8  13  13      550.54      510.29     54.78 o
  -7  13  13       71.15      176.20     51.37 o
  -6  13  13     2749.72     2861.41    109.86 o
  -5  13  13      103.83      126.73     51.75 o
  -4  13  13     1177.75     1233.79     86.73 o
  -3  13  13     1298.34     1109.33     77.10 o
  -2  13  13       48.96      114.98     50.20 o
  -1  13  13       56.42       31.22     61.57 o
   0  13  13      658.79      635.70     64.76 o
   1  13  13       17.16       93.99     70.59 o
   2  13  13       76.85       72.66     46.79 o
   3  13  13       58.21       95.65     47.60 o
 -13  14  13       18.19       97.13     48.42 o
 -12  14  13     2237.24     2265.60     96.47 o
 -11  14  13      333.51      368.80     54.27 o
 -10  14  13     1931.59     2078.98     97.87 o
  -9  14  13     2434.74     2277.75    104.63 o
  -8  14  13     2532.76     2190.66    101.96 o
  -7  14  13     2179.83     2063.59     99.44 o
  -6  14  13      873.44      898.60     79.66 o
  -5  14  13     4813.71     4766.45    145.50 o
  -4  14  13      695.34      754.23     77.55 o
  -3  14  13     4745.07     5065.58    200.93 o
  -2  14  13     1274.98     1308.58     85.67 o
  -1  14  13     4169.49     3675.60    199.72 o
   0  14  13      124.30      110.44     55.21 o
   1  14  13     1260.71     1111.03     79.97 o
 -11  15  13     7172.86     7318.11    178.65 o
 -10  15  13     3096.92     3090.03    114.16 o
  -9  15  13     4543.86     4718.60    137.82 o
  -8  15  13     7784.16     8065.81    190.69 o
  -7  15  13     2244.25     2293.39    107.14 o
  -6  15  13     9466.00     9537.60    241.25 o
  -5  15  13      777.58      924.42    100.37 o
  -4  15  13     9667.13     9680.02    232.90 o
  -3  15  13     4161.01     4051.10    191.90 o
  -2  15  13     5786.64     5922.68    169.88 o
  -1  15  13      224.54      242.93     61.63 o
  -6  16  13     3534.07     3723.01    138.22 o
  -5  16  13     4742.56     4758.66    392.00 o
 -21   0  14      798.57      627.84    168.91 o
 -20   0  14     4799.91     5035.43    376.06 o
 -19   0  14     9232.46     9905.14    576.84 o
 -18   0  14      898.98     1115.44    178.47 o
 -17   0  14    29480.29    28969.67   1392.71 o
 -16   0  14      194.10      264.09     70.11 o
 -15   0  14    22579.84    22881.34    677.42 o
 -14   0  14       17.40       81.73     45.79 o
 -13   0  14    36179.89    34191.61    737.94 o
 -12   0  14       39.15      127.81     37.04 o
 -11   0  14    35761.30    35297.10    679.85 o
 -10   0  14      878.57     1056.34     74.98 o
  -9   0  14    39171.89    40733.71    780.45 o
  -8   0  14     1842.21     1901.76     85.99 o
  -7   0  14    30237.20    30372.08    651.86 o
  -6   0  14    20632.00    20600.14    458.25 o
  -5   0  14    74049.55    74162.95   1314.26 o
  -4   0  14    42633.71    42592.21    771.29 o
  -3   0  14    38830.20    38433.47    697.55 o
  -2   0  14    12042.36    11962.15    244.53 o
  -1   0  14     3297.53     3188.43    134.35 o
   0   0  14    13295.11    13949.24    261.25 o
   1   0  14     5805.52     5683.51    139.37 o
   2   0  14     4922.54     4851.02    167.59 o
   3   0  14     1203.77     1060.00     64.26 o
   4   0  14    14201.59    14395.39    295.75 o
   5   0  14     1749.32     1652.29    133.37 o
   6   0  14    22813.32    22998.11    596.36 o
   7   0  14     1276.16     1269.88    133.85 o
   8   0  14    16254.91    18392.48    595.58 o
   9   0  14       39.85       -2.33     88.42 o
 -21   1  14     2568.79     2342.25    196.02 o
 -20   1  14     2578.70     2330.88    187.35 o
 -19   1  14     4064.32     4049.42    227.57 o
 -18   1  14    15851.90    15528.31    576.91 o
 -17   1  14     2660.55     2526.22    175.78 o
 -16   1  14    16897.36    17379.83    456.58 o
 -15   1  14      543.86      507.94     49.09 o
 -14   1  14    15019.35    15009.87    275.98 o
 -13   1  14     1126.64     1130.64     51.79 o
 -12   1  14    15397.83    14871.26    262.82 o
 -11   1  14      176.50      207.14     28.85 o
 -10   1  14    17408.03    16961.21    260.17 o
  -9   1  14     1312.04     1393.90     50.12 o
  -8   1  14    15788.58    15916.11    256.71 o
  -7   1  14     1937.66     2037.51     61.04 o
  -6   1  14    34892.24    34488.75    457.50 o
  -5   1  14    12867.98    13029.64    199.14 o
  -4   1  14    28807.16    28847.26    406.49 o
  -3   1  14     3349.42     3206.94     88.61 o
  -2   1  14      403.86      451.92     30.06 o
  -1   1  14     9674.30     9671.52    135.68 o
   0   1  14      887.37      913.70     35.30 o
   1   1  14    11952.42    12273.44    166.03 o
   2   1  14     4533.79     4328.10     81.40 o
   3   1  14     8923.50     8726.88    138.96 o
   4   1  14     1034.75     1074.50     54.16 o
   5   1  14     8790.72     8734.11    192.65 o
   6   1  14       37.49       39.94     51.15 o
   7   1  14    10715.55    11291.70    282.95 o
   8   1  14       36.00       55.57     60.64 o
   9   1  14     6576.00     6902.22    209.64 o
 -21   2  14        6.06      -17.34     86.21 o
 -20   2  14     1054.38      941.24    128.21 o
 -19   2  14      236.64      370.13     94.95 o
 -18   2  14     1485.84     1605.12    151.38 o
 -17   2  14      112.83      131.91     52.99 o
 -16   2  14     1835.27     1560.11    136.36 o
 -15   2  14       69.97      117.07     33.60 o
 -14   2  14      447.40      517.70     42.48 o
 -13   2  14      987.28     1046.78     49.90 o
 -12   2  14     8852.09     8741.35    156.74 o
 -11   2  14     6332.37     6149.82    146.96 o
 -10   2  14      709.60      731.93     41.16 o
  -9   2  14     7863.92     7923.19    136.54 o
  -8   2  14     1803.78     1619.09     55.96 o
  -7   2  14      110.98       31.42     30.03 o
  -6   2  14      549.79      579.13     33.38 o
  -5   2  14      516.78      527.73     32.90 o
  -4   2  14     1691.17     1767.55     54.11 o
  -3   2  14      108.48       68.16     23.45 o
  -2   2  14      541.26      468.09     31.63 o
  -1   2  14      956.20      992.01     40.15 o
   0   2  14      189.71      202.50     25.49 o
   1   2  14       56.11       70.32     26.78 o
   2   2  14      174.48      187.59     27.45 o
   3   2  14     1291.97     1230.73     47.55 o
   4   2  14      121.76       96.24     36.31 o
   5   2  14     2643.71     2633.68    104.31 o
   6   2  14      812.29      702.31     67.78 o
   7   2  14       43.80       27.71     53.40 o
   8   2  14      384.37      376.62     68.57 o
   9   2  14      388.74      259.57     69.90 o
 -21   3  14      854.53     1071.82    162.54 o
 -20   3  14     3045.02     3202.90    216.71 o
 -19   3  14     1327.61     1279.08    154.57 o
 -18   3  14     3624.85     3399.69    201.46 o
 -17   3  14      985.76      875.30    103.40 o
 -16   3  14     2377.66     2458.76    107.68 o
 -15   3  14      698.86      556.16     59.05 o
 -14   3  14     5332.46     5437.23    126.25 o
 -13   3  14     3702.60     3668.35     92.43 o
 -12   3  14     8047.66     7821.59    143.53 o
 -11   3  14       22.77        6.49     25.61 o
 -10   3  14    12318.15    12252.16    229.49 o
  -9   3  14     8926.62     8632.09    140.90 o
  -8   3  14     9743.49     9740.78    155.17 o
  -7   3  14     4403.04     4149.85     82.58 o
  -6   3  14     6966.11     7003.92    125.76 o
  -5   3  14     1046.21     1002.15     46.63 o
  -4   3  14      625.69      664.66     41.45 o
  -3   3  14      548.97      562.41     36.12 o
  -2   3  14     5184.97     5052.05    104.11 o
  -1   3  14     8208.67     8048.66    125.89 o
   0   3  14     3156.39     3212.27     70.42 o
   1   3  14     8115.07     7837.46    134.65 o
   2   3  14      358.80      430.91     36.12 o
   3   3  14     6162.94     6277.12    132.61 o
   4   3  14       20.00       21.84     34.79 o
   5   3  14     2245.43     2136.63     87.47 o
   6   3  14       10.52      -44.24     45.58 o
   7   3  14      975.42     1025.89     84.15 o
   8   3  14        5.40       58.74     59.80 o
 -21   4  14    10230.75    10677.23    449.98 o
 -20   4  14     3462.13     3504.48    328.26 o
 -19   4  14     9161.80     9676.28    404.96 o
 -18   4  14     5664.59     5746.61    276.34 o
 -17   4  14    10995.17    10547.22    309.92 o
 -16   4  14      364.00      243.52     52.31 o
 -15   4  14    11293.18    11473.08    259.04 o
 -14   4  14     1572.18     1640.35     75.68 o
 -13   4  14    32396.45    32976.25    564.89 o
 -12   4  14     1196.74     1219.89     51.93 o
 -11   4  14    43602.81    43297.12    596.12 o
 -10   4  14      243.25      327.56     35.42 o
  -9   4  14    48354.31    47921.59    708.28 o
  -8   4  14     5919.88     5976.16    106.88 o
  -7   4  14    34051.21    33572.52    468.70 o
  -6   4  14     6044.33     5899.29    111.50 o
  -5   4  14     8897.15     8771.83    150.35 o
  -4   4  14     8267.27     8212.88    136.46 o
  -3   4  14    10206.94     9986.38    215.02 o
  -2   4  14    14156.33    13971.55    204.04 o
  -1   4  14     7284.39     7045.09    133.66 o
   0   4  14    14606.45    14558.90    223.44 o
   1   4  14     7451.18     7517.93    131.45 o
   2   4  14    19937.66    20118.03    314.69 o
   3   4  14     5965.94     6083.36    131.08 o
   4   4  14    15070.82    15249.43    281.05 o
   5   4  14      937.20     1021.35     62.68 o
   6   4  14     6644.79     7004.19    180.94 o
   7   4  14      174.06      168.32     60.30 o
   8   4  14     6137.13     6554.32    197.27 o
 -21   5  14     2291.80     2082.27    184.54 o
 -20   5  14     6129.43     5919.20    683.61 o
 -19   5  14     2145.31     2215.72    177.87 o
 -18   5  14    10477.71    10728.72    322.92 o
 -17   5  14     1792.78     1749.63    112.64 o
 -16   5  14    16072.49    15927.04    377.84 o
 -15   5  14     1655.20     1640.12     84.63 o
 -14   5  14    16978.05    17179.69    363.32 o
 -13   5  14       36.74      114.08     47.84 o
 -12   5  14    26502.31    27154.55    473.95 o
 -11   5  14       70.77       70.96     25.73 o
 -10   5  14    31892.71    31797.34    444.25 o
  -9   5  14     1093.20     1095.00     46.06 o
  -8   5  14    24435.19    24252.26    344.30 o
  -7   5  14    10481.59    10210.94    162.74 o
  -6   5  14    19752.16    19630.58    299.79 o
  -5   5  14    19141.56    18299.46    267.80 o
  -4   5  14    19364.33    18662.95    273.52 o
  -3   5  14     9614.67     9291.40    146.31 o
  -2   5  14    27209.27    26174.04    357.03 o
  -1   5  14     4731.06     4899.47    102.48 o
   0   5  14     4177.67     4171.90     87.07 o
   1   5  14    12295.71    12130.68    205.54 o
   2   5  14     1798.86     1846.07     67.11 o
   3   5  14    11377.40    11337.89    219.61 o
   4   5  14     1794.99     1763.73    100.24 o
   5   5  14    10897.81    10929.88    218.59 o
   6   5  14      347.21      415.87     60.04 o
   7   5  14     9085.46     9166.33    252.08 o
   8   5  14     1203.32     1091.64     90.26 o
 -20   6  14      295.09      108.32     92.65 o
 -19   6  14     2054.91     2209.12    176.89 o
 -18   6  14       47.57      -33.44     54.91 o
 -17   6  14     4245.05     4350.83    172.69 o
 -16   6  14       63.32       55.64     46.14 o
 -15   6  14     5493.50     5594.38    159.55 o
 -14   6  14     2762.68     2721.63    124.30 o
 -13   6  14     5733.13     5562.92    154.24 o
 -12   6  14      109.47      126.76     32.43 o
 -11   6  14     2297.29     2390.59     88.45 o
 -10   6  14      197.13      142.34     30.84 o
  -9   6  14      137.09      114.60     25.15 o
  -8   6  14       89.49       91.05     24.38 o
  -7   6  14      660.54      607.90     35.67 o
  -6   6  14     2242.46     2293.98     71.82 o
  -5   6  14     8751.45     8418.62    140.88 o
  -4   6  14     1914.05     1902.34     54.73 o
  -3   6  14    14372.24    14339.81    220.69 o
  -2   6  14      708.56      701.32     42.25 o
  -1   6  14      942.74      994.42     48.94 o
   0   6  14     1252.34     1235.19     48.47 o
   1   6  14      630.20      620.48     46.18 o
   2   6  14     3895.23     3910.63    100.15 o
   3   6  14      130.48      113.55     39.04 o
   4   6  14     2036.00     2045.80     82.31 o
   5   6  14      321.69      351.75     50.08 o
   6   6  14     2511.35     2556.75     96.58 o
   7   6  14       19.40        2.94     55.28 o
 -20   7  14      911.44      795.38     99.07 o
 -19   7  14     1348.31     1695.61    164.13 o
 -18   7  14       27.23      -10.61     58.26 o
 -17   7  14       14.18      -34.31     55.01 o
 -16   7  14     1295.61     1344.52    165.14 o
 -15   7  14        9.63        7.92     45.65 o
 -14   7  14     5429.83     5272.99    153.37 o
 -13   7  14       10.32       49.40     44.67 o
 -12   7  14     3076.84     3193.79    108.56 o
 -11   7  14      291.67      238.03     32.26 o
 -10   7  14      411.67      409.77     36.55 o
  -9   7  14      110.55      147.83     30.97 o
  -8   7  14     1194.20     1329.65     50.66 o
  -7   7  14      654.95      639.70     37.49 o
  -6   7  14     1155.09      972.33     44.67 o
  -5   7  14       13.64       15.12     25.62 o
  -4   7  14       41.00       35.55     30.94 o
  -3   7  14     2354.29     2186.78     68.30 o
  -2   7  14     2845.96     2798.75     76.01 o
  -1   7  14     2517.49     2683.18     80.10 o
   0   7  14       17.36      -18.78     31.33 o
   1   7  14      303.77      328.08     41.54 o
   2   7  14       92.02      120.43     36.43 o
   3   7  14     1313.29     1376.95     68.37 o
   4   7  14        5.15      -22.00     41.33 o
   5   7  14     2027.76     2030.28     85.84 o
   6   7  14      174.03      172.81     49.75 o
   7   7  14      374.59      355.70     69.02 o
 -19   8  14     3735.68     3804.41    183.74 o
 -18   8  14      913.11      893.24    127.16 o
 -17   8  14    10362.39    10587.37    283.86 o
 -16   8  14      651.18      703.31     69.05 o
 -15   8  14    14142.61    14787.74    329.32 o
 -14   8  14     2825.11     2875.27    134.23 o
 -13   8  14    12478.91    12045.87    275.69 o
 -12   8  14      194.61      192.26     38.08 o
 -11   8  14     8204.59     8078.81    211.89 o
 -10   8  14      547.22      542.86     50.83 o
  -9   8  14    13353.34    12854.08    221.83 o
  -8   8  14     5444.15     5484.33    115.74 o
  -7   8  14    21448.93    20868.07    338.95 o
  -6   8  14     2935.92     2783.53     73.12 o
  -5   8  14    10590.59    10628.47    220.57 o
  -4   8  14     6062.88     6262.11    123.26 o
  -3   8  14     9032.83     9190.70    172.63 o
  -2   8  14    11165.54    10695.98    195.77 o
  -1   8  14    10884.34    11119.28    203.39 o
   0   8  14     7303.61     7088.73    146.11 o
   1   8  14      735.60      785.91     51.89 o
   2   8  14     5278.33     5043.61    119.25 o
   3   8  14      367.91      408.25     46.82 o
   4   8  14     7471.43     7896.07    173.48 o
   5   8  14      239.77      228.66     48.81 o
   6   8  14     7204.73     7378.29    170.20 o
 -19   9  14     2047.61     1916.44    189.80 o
 -18   9  14     7454.71     7694.83    261.24 o
 -17   9  14      779.53      794.53     97.14 o
 -16   9  14    11776.02    12282.95    315.70 o
 -15   9  14      745.86      777.95     71.90 o
 -14   9  14    18540.62    18230.81    392.68 o
 -13   9  14     1879.69     1650.98     74.03 o
 -12   9  14    21221.12    21393.96    389.66 o
 -11   9  14      902.33      979.26     58.67 o
 -10   9  14    19290.17    19354.85    353.66 o
  -9   9  14     6416.19     6495.04    148.39 o
  -8   9  14    30177.00    29975.53    499.27 o
  -7   9  14     2658.46     2678.18     82.06 o
  -6   9  14    22331.34    22468.31    385.93 o
  -5   9  14     1720.31     1586.82     67.23 o
  -4   9  14     8400.49     8469.15    219.05 o
  -3   9  14    10559.11    10315.20    203.20 o
  -2   9  14    14528.76    14635.56    254.34 o
  -1   9  14    14267.85    13838.22    244.09 o
   0   9  14     9001.37     9145.55    177.66 o
   1   9  14    13099.72    12960.50    234.69 o
   2   9  14     3093.15     3208.93     98.60 o
   3   9  14    10851.13    10686.49    216.12 o
   4   9  14     2529.70     2590.24     97.00 o
   5   9  14     9700.37    10042.71    211.54 o
   6   9  14     1713.18     1797.64     89.74 o
 -18  10  14     3111.41     3039.35    176.64 o
 -17  10  14     2009.41     2063.55    129.30 o
 -16  10  14      709.83      677.53    103.97 o
 -15  10  14     2905.45     2973.11    122.79 o
 -14  10  14      829.55      762.27     79.79 o
 -13  10  14    10807.57    10300.59    229.25 o
 -12  10  14       12.40       32.75     41.34 o
 -11  10  14    14670.76    14761.00    305.85 o
 -10  10  14      638.68      669.89     63.16 o
  -9  10  14    10307.39    10222.85    226.41 o
  -8  10  14     2048.17     2167.64     91.19 o
  -7  10  14     7857.89     8248.95    192.78 o
  -6  10  14     1065.63      933.19     55.64 o
  -5  10  14     2739.62     2690.69     85.68 o
  -4  10  14      484.82      579.68     49.58 o
  -3  10  14     2915.02     3038.62     97.18 o
  -2  10  14     5162.68     5066.00    125.06 o
  -1  10  14     4606.78     4538.11    118.62 o
   0  10  14     7001.66     7203.81    160.62 o
   1  10  14     4720.85     5072.44    128.65 o
   2  10  14     7077.34     6668.32    155.44 o
   3  10  14     1894.80     1865.71    106.63 o
   4  10  14     4766.09     4823.79    136.91 o
   5  10  14      541.34      559.51     73.16 o
 -17  11  14       88.25       34.72     72.03 o
 -16  11  14      133.78      108.71     80.14 o
 -15  11  14       86.76       34.40     54.24 o
 -14  11  14        2.18       26.25     59.03 o
 -13  11  14     1317.03     1257.60     74.50 o
 -12  11  14        9.61       99.74     46.12 o
 -11  11  14      925.73     1052.43     68.96 o
 -10  11  14      142.98      163.52     46.63 o
  -9  11  14      410.91      400.12     51.56 o
  -8  11  14      112.22       39.10     45.98 o
  -7  11  14     4486.52     4490.34    152.33 o
  -6  11  14       14.65       54.99     43.51 o
  -5  11  14       10.12      111.32     44.76 o
  -4  11  14       52.49       61.63     41.81 o
  -3  11  14     1212.75     1099.76     62.45 o
  -2  11  14     1262.44     1287.03     72.85 o
  -1  11  14      476.07      573.58     55.81 o
   0  11  14     1332.63     1297.18     69.66 o
   1  11  14        5.42      -70.77     40.79 o
   2  11  14      166.47      124.80     67.22 o
   3  11  14      135.18      129.62     48.04 o
   4  11  14      443.30      386.66     58.38 o
 -16  12  14      352.05      454.70    117.43 o
 -15  12  14     4663.79     4728.53    170.17 o
 -14  12  14       45.99       28.28     53.21 o
 -13  12  14     3415.54     3392.02    106.75 o
 -12  12  14      518.01      516.15     53.51 o
 -11  12  14     4172.84     4443.39    138.24 o
 -10  12  14      350.86      424.34     55.22 o
  -9  12  14     9031.52     9133.79    250.83 o
  -8  12  14       68.60       67.63     44.94 o
  -7  12  14     6510.02     6723.75    185.08 o
  -6  12  14      222.80      287.94     53.38 o
  -5  12  14     7009.40     6667.36    171.73 o
  -4  12  14     3524.72     3227.28    117.17 o
  -3  12  14      225.04      210.51     52.50 o
  -2  12  14     4966.21     4999.17    145.20 o
  -1  12  14      529.43      610.87     56.03 o
   0  12  14     4116.17     4426.77    123.60 o
   1  12  14      376.42      472.63     55.59 o
   2  12  14     1702.12     1815.44     84.47 o
   3  12  14     1228.65     1391.87     80.32 o
 -15  13  14      111.55      210.54     74.18 o
 -14  13  14    13518.40    13467.14    250.16 o
 -13  13  14       44.34      104.11     43.11 o
 -12  13  14     9756.28    10403.07    279.89 o
 -11  13  14        6.07       54.11     64.05 o
 -10  13  14     8891.00     9155.79    218.26 o
  -9  13  14       37.25      139.23     49.01 o
  -8  13  14    13673.63    13992.77    301.08 o
  -7  13  14     1887.82     1804.50     92.51 o
  -6  13  14    14152.01    14387.73    307.83 o
  -5  13  14     9469.66     9145.53    218.46 o
  -4  13  14    13972.03    13601.42    296.10 o
  -3  13  14    12824.85    12942.95    285.12 o
  -2  13  14     6493.25     6739.44    203.43 o
  -1  13  14     4134.67     4047.41    133.02 o
   0  13  14     2986.16     2729.73    113.53 o
   1  13  14     1159.87     1033.23     95.04 o
   2  13  14      628.57      617.34     68.49 o
 -13  14  14     8929.99     8855.07    214.97 o
 -12  14  14      247.02      170.90     66.99 o
 -11  14  14     2733.44     2835.19    178.27 o
 -10  14  14        8.05       87.66     49.39 o
  -9  14  14     8830.28     8134.89    229.93 o
  -8  14  14     1448.49     1317.67     84.29 o
  -7  14  14    14246.66    13897.83    304.72 o
  -6  14  14     1048.92      989.98     78.08 o
  -5  14  14     8095.32     8311.36    268.69 o
  -4  14  14     6432.39     6097.05    169.83 o
  -3  14  14     7106.94     6749.51    180.93 o
  -2  14  14     6055.41     6259.02    173.29 o
  -1  14  14     5014.38     4795.54    162.13 o
   0  14  14     5146.32     5235.60    171.20 o
 -10  15  14      351.07      458.80     64.63 o
  -9  15  14        5.12       76.98     56.36 o
  -8  15  14     4119.38     3941.28    141.29 o
  -7  15  14      193.49      292.00     62.16 o
  -6  15  14     2472.99     2598.71    115.90 o
  -5  15  14       87.93        3.33     52.47 o
  -4  15  14      403.38      443.40     67.00 o
  -3  15  14     2334.58     2318.61    110.76 o
  -2  15  14       67.13       18.97     53.52 o
 -21   1  15      317.78      257.43    100.11 o
 -20   1  15     3062.02     2793.77    203.94 o
 -19   1  15     2806.71     2620.08    191.39 o
 -18   1  15     2954.04     2888.17    197.59 o
 -17   1  15     3212.92     3722.71    259.74 o
 -16   1  15     5403.96     5373.28    185.90 o
 -15   1  15     3964.65     4228.48    117.33 o
 -14   1  15     4030.69     4011.83    117.35 o
 -13   1  15    10419.45    10501.31    194.19 o
 -12   1  15    18535.60    17906.76    273.04 o
 -11   1  15     5787.02     5622.75    104.12 o
 -10   1  15       44.75       70.68     30.42 o
  -9   1  15     9546.76     9243.79    164.72 o
  -8   1  15     1762.98     1755.34     79.50 o
  -7   1  15    14535.20    14429.09    237.68 o
  -6   1  15     4507.32     4509.74    101.99 o
  -5   1  15    14796.37    15010.03    227.02 o
  -4   1  15      540.11      534.24     36.08 o
  -3   1  15    19609.99    18827.97    277.70 o
  -2   1  15     1558.08     1513.43     49.26 o
  -1   1  15     6411.08     6513.85    105.01 o
   0   1  15      415.36      413.33     29.16 o
   1   1  15     4857.37     4859.23     88.42 o
   2   1  15     3114.64     3153.09     72.78 o
   3   1  15     2979.61     3098.08     85.28 o
   4   1  15     7398.11     7303.31    189.27 o
   5   1  15     5227.29     5071.03    140.59 o
   6   1  15     2498.11     2842.72    129.06 o
   7   1  15     3435.53     3737.01    196.04 o
   8   1  15     1454.58     1512.21    105.22 o
 -21   2  15     8118.23     8039.75    368.41 o
 -20   2  15     5147.43     5601.67    283.92 o
 -19   2  15    14809.82    14880.38    567.84 o
 -18   2  15     6582.06     6431.05    297.24 o
 -17   2  15    11614.88    12052.53    341.81 o
 -16   2  15     7153.85     7039.20    197.92 o
 -15   2  15     7820.86     8099.91    182.93 o
 -14   2  15    11985.10    12267.77    237.00 o
 -13   2  15    17337.63    17367.47    317.61 o
 -12   2  15    18941.39    19432.97    293.74 o
 -11   2  15     6905.69     7134.78    141.91 o
 -10   2  15    27649.47    26482.49    386.33 o
  -9   2  15      452.35      601.60     39.34 o
  -8   2  15    53244.57    51862.77    709.30 o
  -7   2  15      342.44      410.56     31.51 o
  -6   2  15    19483.35    19071.28    279.10 o
  -5   2  15       57.42       67.66     23.49 o
  -4   2  15    10308.07    10589.35    169.99 o
  -3   2  15      652.90      662.78     42.67 o
  -2   2  15    31411.05    30738.75    434.06 o
  -1   2  15     6230.54     6079.95    104.44 o
   0   2  15    31644.81    31119.49    420.78 o
   1   2  15     1660.96     1637.82     55.64 o
   2   2  15    15111.24    14379.15    225.49 o
   3   2  15     6723.47     6538.53    132.71 o
   4   2  15     3851.26     4138.79    106.82 o
   5   2  15     6536.95     6950.19    181.64 o
   6   2  15     6981.92     7230.07    211.42 o
   7   2  15     5215.99     5461.07    193.15 o
   8   2  15     4318.12     4418.55    163.37 o
 -21   3  15     5049.27     5697.25    296.75 o
 -20   3  15     9316.31     9158.30    394.68 o
 -19   3  15     3357.78     3750.32    220.81 o
 -18   3  15     4935.52     5018.45    253.57 o
 -17   3  15      658.08      592.23     63.40 o
 -16   3  15     6984.71     7227.99    257.58 o
 -15   3  15     5062.18     4977.21    156.79 o
 -14   3  15     4761.88     4839.48    117.78 o
 -13   3  15    12987.58    13509.96    289.38 o
 -12   3  15     5353.58     5305.91    179.37 o
 -11   3  15    25316.47    25079.62    388.29 o
 -10   3  15     2932.99     2927.55     76.73 o
  -9   3  15    27883.90    27450.26    419.86 o
  -8   3  15      929.71      964.60     55.11 o
  -7   3  15    37753.05    37368.71    543.31 o
  -6   3  15      423.03      472.69     41.89 o
  -5   3  15     6834.67     6988.18    122.91 o
  -4   3  15       25.41       27.66     23.93 o
  -3   3  15     7214.19     6874.61    117.65 o
  -2   3  15     7703.46     7906.33    125.86 o
  -1   3  15    28936.27    29042.02    395.43 o
   0   3  15     2937.91     2869.29     71.67 o
   1   3  15    17478.48    17716.36    266.79 o
   2   3  15     4923.25     5105.91    117.30 o
   3   3  15    13548.38    13884.63    251.79 o
   4   3  15     2891.10     2898.33     97.67 o
   5   3  15     5415.19     5424.41    155.15 o
   6   3  15     2468.07     2624.90    113.49 o
   7   3  15     2031.14     2274.38    119.81 o
   8   3  15     2460.01     2304.54    162.54 o
 -21   4  15      211.40      183.02     99.43 o
 -20   4  15     2186.81     2498.54    198.71 o
 -19   4  15      394.28      457.58    101.04 o
 -18   4  15      276.69      227.21     83.41 o
 -17   4  15      203.23      219.28     55.26 o
 -16   4  15      503.12      486.44     60.79 o
 -15   4  15      948.59      853.33     65.23 o
 -14   4  15      780.12      806.99     65.83 o
 -13   4  15     4282.41     4520.51    114.38 o
 -12   4  15     4657.75     5116.61    123.49 o
 -11   4  15     3054.70     3150.30    147.71 o
 -10   4  15       79.00      110.82     26.02 o
  -9   4  15     1503.50     1454.61     50.54 o
  -8   4  15     6735.47     6680.62    123.40 o
  -7   4  15     4351.38     4133.49     88.33 o
  -6   4  15     5046.64     4826.14    107.26 o
  -5   4  15     2192.56     2204.72     62.29 o
  -4   4  15      282.51      335.45     32.89 o
  -3   4  15      661.67      528.89     35.09 o
  -2   4  15     9618.46     9270.33    154.81 o
  -1   4  15      219.35      355.28     36.71 o
   0   4  15     1024.28     1174.87     49.82 o
   1   4  15      939.08      855.83     49.60 o
   2   4  15      280.51      231.72     40.16 o
   3   4  15     2774.67     2655.52     92.30 o
   4   4  15       57.69       72.56     58.55 o
   5   4  15      864.99      803.01     70.18 o
   6   4  15     1410.30     1368.93     87.11 o
   7   4  15      294.25      322.22     69.33 o
 -21   5  15       89.22       96.91     95.65 o
 -20   5  15     2683.70     2346.30    192.12 o
 -19   5  15      357.94      245.84     94.10 o
 -18   5  15      960.78      905.68     90.94 o
 -17   5  15     2581.95     2581.01    119.22 o
 -16   5  15     1265.52     1267.04     85.93 o
 -15   5  15     2125.73     2284.59    103.21 o
 -14   5  15       33.15        8.29     44.21 o
 -13   5  15      175.25      250.38     40.38 o
 -12   5  15     1300.86     1324.40     81.95 o
 -11   5  15     3912.18     3884.37    104.69 o
 -10   5  15     1096.16     1145.36     49.05 o
  -9   5  15     7335.63     7231.82    125.91 o
  -8   5  15     8622.49     8340.37    140.69 o
  -7   5  15     6955.01     7161.90    145.67 o
  -6   5  15      372.64      435.89     35.10 o
  -5   5  15     7801.92     7283.45    134.04 o
  -4   5  15      302.71      277.52     30.22 o
  -3   5  15     3551.56     3781.14     93.95 o
  -2   5  15     3334.45     3383.31     84.02 o
  -1   5  15      184.67      171.89     32.84 o
   0   5  15      816.67      918.23     53.45 o
   1   5  15     2409.96     2406.61     78.38 o
   2   5  15       32.83       37.52     35.73 o
   3   5  15     4657.38     4620.52    120.16 o
   4   5  15      125.40      158.92     48.52 o
   5   5  15     2343.52     2286.17    104.04 o
   6   5  15      935.80      983.63     78.07 o
   7   5  15       37.16        5.71     60.91 o
 -20   6  15      595.24      878.93    140.23 o
 -19   6  15     7370.20     7268.99    333.39 o
 -18   6  15     3021.01     3272.63    152.73 o
 -17   6  15     9712.11     9526.05    296.55 o
 -16   6  15    12798.50    13183.93    328.20 o
 -15   6  15    16003.74    16001.59    349.65 o
 -14   6  15    13282.66    13633.85    304.35 o
 -13   6  15      997.31     1009.96     75.18 o
 -12   6  15     7364.23     7400.61    161.51 o
 -11   6  15      815.72      802.30     49.21 o
 -10   6  15     9512.18     9549.31    243.92 o
  -9   6  15     3035.38     3181.72     81.05 o
  -8   6  15    13463.51    13457.47    207.94 o
  -7   6  15       94.72      181.99     29.18 o
  -6   6  15    39914.49    39260.27    572.53 o
  -5   6  15      816.20      729.36     42.21 o
  -4   6  15    39302.67    37601.96    526.25 o
  -3   6  15      416.07      483.92     39.47 o
  -2   6  15    10921.73    10714.21    218.22 o
  -1   6  15     1016.84     1063.97     61.99 o
   0   6  15     3718.52     3690.14     95.48 o
   1   6  15     1900.73     1877.68     73.04 o
   2   6  15     8184.41     8498.69    169.45 o
   3   6  15     2335.73     2492.12     91.67 o
   4   6  15    12983.67    13361.14    280.54 o
   5   6  15     4325.96     4618.70    130.41 o
   6   6  15     3999.50     4008.45    137.76 o
   7   6  15     8194.95     8323.21    234.35 o
 -20   7  15     9922.09    10592.33    445.26 o
 -19   7  15     2557.28     2545.50    196.00 o
 -18   7  15    10328.99    10282.93    318.16 o
 -17   7  15     8114.83     8710.01    276.70 o
 -16   7  15    11257.92    10689.04    281.86 o
 -15   7  15    18605.37    18458.96    397.26 o
 -14   7  15     6749.25     7039.30    187.07 o
 -13   7  15    17422.57    17115.74    367.73 o
 -12   7  15     4653.54     4707.56    120.40 o
 -11   7  15    17564.29    17698.73    293.63 o
 -10   7  15     1517.57     1511.48     59.56 o
  -9   7  15    16528.24    16878.82    281.36 o
  -8   7  15     2726.78     2791.10     76.79 o
  -7   7  15    21843.84    21458.78    328.85 o
  -6   7  15        1.92      103.78     28.21 o
  -5   7  15    41737.50    41594.99    579.65 o
  -4   7  15      153.80      153.19     32.84 o
  -3   7  15    25903.12    26321.92    419.40 o
  -2   7  15     3374.85     3250.14     88.29 o
  -1   7  15     6838.92     7324.46    148.73 o
   0   7  15     3854.00     3721.77     97.64 o
   1   7  15     9303.54     9094.48    177.79 o
   2   7  15      675.90      738.37     81.10 o
   3   7  15     6489.65     6468.36    151.53 o
   4   7  15     2181.97     2342.71    105.51 o
   5   7  15     6748.83     6799.20    160.47 o
   6   7  15    10461.33    10706.33    252.13 o
 -19   8  15     3477.36     3412.75    272.49 o
 -18   8  15      982.77      889.64     95.92 o
 -17   8  15     6486.73     6652.99    237.04 o
 -16   8  15     2368.85     2870.20    153.18 o
 -15   8  15     1368.22     1403.07     88.20 o
 -14   8  15     3810.25     3795.07    130.79 o
 -13   8  15      153.71      119.38     49.53 o
 -12   8  15     5365.02     5603.41    136.43 o
 -11   8  15      395.30      422.53     46.30 o
 -10   8  15     8307.53     8272.77    176.98 o
  -9   8  15      354.21      357.46     37.85 o
  -8   8  15    11397.23    11751.14    208.43 o
  -7   8  15     1536.97     1548.49     66.38 o
  -6   8  15    14992.76    14624.58    266.87 o
  -5   8  15      934.58      793.44     48.95 o
  -4   8  15    10297.98    10146.33    188.42 o
  -3   8  15      343.54      267.40     38.93 o
  -2   8  15     1634.07     1772.71     70.38 o
  -1   8  15     2470.30     2613.49     83.75 o
   0   8  15     1609.00     1582.61     68.76 o
   1   8  15      831.96      887.96     56.58 o
   2   8  15     4518.05     4473.35    113.70 o
   3   8  15      314.12      298.01     49.18 o
   4   8  15     4438.84     4592.64    126.13 o
   5   8  15      986.85     1039.60     69.69 o
   6   8  15     3422.52     3669.52    134.46 o
 -19   9  15      489.12      580.54     91.29 o
 -18   9  15      118.90      171.94     93.11 o
 -17   9  15        3.14     -127.62     64.25 o
 -16   9  15      698.10      676.21     77.47 o
 -15   9  15       45.93       39.79     49.27 o
 -14   9  15     1324.24     1407.39     87.80 o
 -13   9  15        7.92       57.57     39.08 o
 -12   9  15      609.47      685.47     58.67 o
 -11   9  15      831.55      748.94     55.90 o
 -10   9  15       24.89      103.07     41.84 o
  -9   9  15       36.40       16.31     38.27 o
  -8   9  15     2052.26     2038.97    119.72 o
  -7   9  15       88.68       75.92     34.06 o
  -6   9  15     4312.62     4126.73    107.13 o
  -5   9  15       16.16      -16.49     31.74 o
  -4   9  15       69.99       77.62     35.53 o
  -3   9  15     1596.41     1499.42     68.90 o
  -2   9  15     2128.26     1907.29     78.25 o
  -1   9  15     1005.92      995.67     62.43 o
   0   9  15     1108.20      968.64     61.63 o
   1   9  15      560.80      473.21     52.23 o
   2   9  15       63.79       90.10     43.26 o
   3   9  15       97.30       86.80     47.86 o
   4   9  15      233.88      183.53     72.48 o
   5   9  15       82.40      111.87     51.57 o
 -18  10  15     3236.36     3503.59    170.10 o
 -17  10  15     2182.22     2292.70    166.97 o
 -16  10  15     1252.85     1193.17    125.16 o
 -15  10  15     3499.40     3442.54    147.18 o
 -14  10  15     2078.30     2097.03    118.48 o
 -13  10  15     3495.84     3488.74    115.93 o
 -12  10  15    15162.59    14571.71    306.10 o
 -11  10  15     2448.11     2691.92    102.34 o
 -10  10  15    12468.92    12466.24    268.45 o
  -9  10  15      406.61      460.17     53.37 o
  -8  10  15     9724.39     9107.95    210.11 o
  -7  10  15        3.50       43.30     41.12 o
  -6  10  15     4944.08     4789.44    118.70 o
  -5  10  15       31.18       75.21     36.66 o
  -4  10  15     9516.39     9526.64    192.69 o
  -3  10  15      204.48      172.21     45.35 o
  -2  10  15     6607.57     6768.34    192.29 o
  -1  10  15      840.81      900.65     61.59 o
   0  10  15     3474.87     3515.72    107.23 o
   1  10  15     2425.95     2265.64     90.38 o
   2  10  15     8442.08     8768.36    190.85 o
   3  10  15     2983.17     3015.57    111.74 o
   4  10  15     2529.20     2619.00    108.11 o
 -17  11  15     3376.62     3634.64    171.61 o
 -16  11  15     7197.73     7665.19    241.96 o
 -15  11  15     4721.89     4698.68    170.68 o
 -14  11  15     3950.25     4247.89    163.54 o
 -13  11  15     9765.02     9692.29    225.53 o
 -12  11  15     2983.99     3125.10    112.11 o
 -11  11  15    25848.44    24780.65    482.34 o
 -10  11  15     2116.40     1954.14     91.82 o
  -9  11  15    20782.41    20304.03    405.96 o
  -8  11  15     1586.64     1747.21    130.42 o
  -7  11  15    13079.95    12691.67    273.90 o
  -6  11  15       21.10       19.57     42.85 o
  -5  11  15    13122.24    12918.41    279.08 o
  -4  11  15      610.07      659.86     54.91 o
  -3  11  15    10871.08    10802.21    220.44 o
  -2  11  15     1683.32     1765.52     93.34 o
  -1  11  15    11697.47    12507.33    244.48 o
   0  11  15     2977.36     3164.88    108.11 o
   1  11  15    14286.48    14288.54    275.92 o
   2  11  15     4381.75     4202.43    129.10 o
   3  11  15     9716.23     9958.43    288.97 o
 -16  12  15     7823.26     8158.78    235.52 o
 -15  12  15     4339.58     4819.38    153.06 o
 -14  12  15     3697.56     4078.61    121.02 o
 -13  12  15     4704.69     4837.98    141.89 o
 -12  12  15     7551.30     7594.39    190.09 o
 -11  12  15      857.71     1027.43     98.99 o
 -10  12  15    11867.24    11313.52    254.40 o
  -9  12  15     1808.57     1699.96     88.10 o
  -8  12  15     9798.46     9654.96    224.70 o
  -7  12  15       42.31       26.46     45.56 o
  -6  12  15    11536.88    11447.98    257.18 o
  -5  12  15      419.75      460.86     59.33 o
  -4  12  15    14135.77    13490.57    293.19 o
  -3  12  15       62.02       46.26     49.88 o
  -2  12  15     9525.00     9155.10    219.37 o
  -1  12  15      572.36      696.60     60.22 o
   0  12  15     3460.32     3502.30    121.59 o
   1  12  15      580.85      533.97     58.29 o
   2  12  15     5082.31     4967.28    226.79 o
 -14  13  15      656.43      811.22     62.65 o
 -13  13  15       51.60       83.42     60.93 o
 -12  13  15       22.70      132.62     50.49 o
 -11  13  15      392.42      567.74     91.19 o
 -10  13  15       77.72       97.26     51.63 o
  -9  13  15     1037.79     1038.21     75.05 o
  -8  13  15       15.00       25.89     48.44 o
  -7  13  15      727.91      766.23     69.93 o
  -6  13  15       11.99       -4.63     76.66 o
  -5  13  15      915.02     1100.99     98.63 o
  -4  13  15      124.16      179.97     60.72 o
  -3  13  15      189.77      154.84     55.31 o
  -2  13  15      126.81      172.61     54.30 o
  -1  13  15      343.31      366.17     67.85 o
   0  13  15       14.12       14.31     53.38 o
   1  13  15      203.45      206.87     59.57 o
 -12  14  15     1495.33     1477.34     97.98 o
 -11  14  15      691.49      735.58     69.62 o
 -10  14  15     2396.39     2273.12    105.96 o
  -9  14  15        5.88       52.69     51.50 o
  -8  14  15     2719.35     2768.53    117.78 o
  -7  14  15      455.61      452.88     63.23 o
  -6  14  15     3478.42     3551.46    129.25 o
  -5  14  15      285.50      349.26     61.52 o
  -4  14  15     3534.18     3542.36    130.00 o
  -3  14  15      236.13      283.68     60.63 o
  -2  14  15     3656.38     3805.03    136.18 o
  -1  14  15       24.65      128.78     77.57 o
  -9  15  15    11906.08    12173.08    280.41 o
  -8  15  15       91.28       84.91     55.17 o
  -7  15  15    11722.42    11707.20    271.70 o
  -6  15  15       79.40      139.89     65.94 o
  -5  15  15     4767.37     4781.53    153.53 o
  -4  15  15      103.72      245.91    205.56 o
 -21   0  16     1219.96     1236.55    213.53 o
 -20   0  16    10414.02    11415.77    659.71 o
 -19   0  16       62.65       25.50    111.54 o
 -18   0  16    21491.55    22512.85   1128.19 o
 -17   0  16     1140.96     1064.45    172.10 o
 -16   0  16    28393.87    28102.53    825.96 o
 -15   0  16     7957.39     8354.91    290.86 o
 -14   0  16    18721.62    18627.76    427.09 o
 -13   0  16     6185.43     6035.87    172.51 o
 -12   0  16    13436.84    13123.90    392.38 o
 -11   0  16     5388.10     5553.49    173.01 o
 -10   0  16    10771.45    10979.82    269.81 o
  -9   0  16    24260.16    25033.41    501.38 o
  -8   0  16     9317.79     9621.96    244.67 o
  -7   0  16    23849.60    22837.19    509.21 o
  -6   0  16    12955.09    12825.03    309.34 o
  -5   0  16    65596.59    65104.01   1355.85 o
  -4   0  16      322.08      349.67     43.95 o
  -3   0  16    22726.12    22572.38    433.81 o
  -2   0  16     6137.93     6231.37    152.24 o
  -1   0  16     8408.01     8546.29    179.47 o
   0   0  16      133.14       83.10     36.39 o
   1   0  16    16460.45    16768.63    338.10 o
   2   0  16       29.50       -6.70     39.92 o
   3   0  16    30057.28    30340.31    830.11 o
   4   0  16      189.14      265.96     80.42 o
   5   0  16    20191.09    20844.85    862.64 o
   6   0  16     1044.06     1236.57    134.66 o
   7   0  16     3136.73     2999.16    251.77 o
 -21   1  16     7415.96     7956.51    365.05 o
 -20   1  16      966.96      886.43    126.14 o
 -19   1  16     9588.13    10270.09    425.90 o
 -18   1  16      155.11       88.42     78.78 o
 -17   1  16    15146.02    15344.53    571.27 o
 -16   1  16     2304.16     2110.08    140.54 o
 -15   1  16    10059.78     9721.76    215.00 o
 -14   1  16     4278.05     4262.82    111.94 o
 -13   1  16     8185.71     7977.58    175.43 o
 -12   1  16     3153.88     2720.37     80.88 o
 -11   1  16     3756.74     3800.24     86.94 o
 -10   1  16    15961.31    16115.53    265.05 o
  -9   1  16    12181.24    12278.21    209.17 o
  -8   1  16     7813.31     8266.21    153.01 o
  -7   1  16    18088.40    18334.92    296.73 o
  -6   1  16     4668.68     4507.17     88.47 o
  -5   1  16     3999.83     3990.57     86.43 o
  -4   1  16    35425.84    34610.54    486.29 o
  -3   1  16      166.38      176.65     31.79 o
  -2   1  16    17045.69    17145.94    240.85 o
  -1   1  16      510.06      541.57     32.83 o
   0   1  16     3848.34     3780.70     79.09 o
   1   1  16       17.77       17.82     26.63 o
   2   1  16     1938.73     1967.88     64.97 o
   3   1  16       45.45       62.86     37.56 o
   4   1  16    12592.44    12387.25    257.43 o
   5   1  16      560.95      525.55     64.97 o
   6   1  16     9102.48     9198.21    249.99 o
   7   1  16     2465.03     2771.37    172.96 o
 -21   2  16      265.04      173.25    105.17 o
 -20   2  16     2321.13     2267.41    186.03 o
 -19   2  16     2689.12     2494.09    190.33 o
 -18   2  16      733.02      679.08    109.80 o
 -17   2  16     2310.00     2266.35    146.39 o
 -16   2  16      651.91      737.19     68.38 o
 -15   2  16     2623.54     2608.04     93.20 o
 -14   2  16       80.77       86.68     35.11 o
 -13   2  16     2637.38     2568.21     79.46 o
 -12   2  16      900.82     1070.96     50.83 o
 -11   2  16      213.78      197.90     34.66 o
 -10   2  16       10.79       22.72     28.78 o
  -9   2  16      113.02      174.58     32.11 o
  -8   2  16     2807.43     2686.48     68.83 o
  -7   2  16      400.23      329.79     32.62 o
  -6   2  16     2847.05     2786.23     70.46 o
  -5   2  16      439.87      373.63     33.36 o
  -4   2  16     1316.08     1468.55     57.06 o
  -3   2  16     1076.77     1068.47     47.28 o
  -2   2  16      475.44      390.07     33.00 o
  -1   2  16     1550.29     1537.17     59.67 o
   0   2  16       83.01      117.07     29.31 o
   1   2  16       16.93       18.59     30.94 o
   2   2  16       80.10       59.51     35.95 o
   3   2  16      889.82      822.50     55.86 o
   4   2  16     1638.56     1551.81     90.85 o
   5   2  16      790.32      798.99     72.72 o
   6   2  16       19.54        2.50     59.02 o
   7   2  16       94.11      169.92     71.32 o
 -21   3  16     3990.07     3885.32    235.46 o
 -20   3  16       23.41       90.75    137.04 o
 -19   3  16     4919.48     5232.93    304.36 o
 -18   3  16       77.64      202.46     84.22 o
 -17   3  16     6005.19     6116.39    184.67 o
 -16   3  16       68.03       58.55     46.19 o
 -15   3  16     3293.87     3171.67    142.14 o
 -14   3  16     1440.27     1536.47     68.93 o
 -13   3  16     6227.87     6575.09    149.74 o
 -12   3  16     2600.03     2595.39     90.63 o
 -11   3  16     9747.84     9276.22    167.55 o
 -10   3  16     5818.26     5551.22    122.14 o
  -9   3  16     6093.55     5838.60    114.30 o
  -8   3  16     4179.78     4187.21     92.00 o
  -7   3  16       71.31       53.81     25.92 o
  -6   3  16     3206.61     3284.72     76.78 o
  -5   3  16      133.86      190.09     28.79 o
  -4   3  16     2871.37     2911.18     83.07 o
  -3   3  16     1204.84     1286.29     54.76 o
  -2   3  16      759.60      769.63     41.26 o
  -1   3  16      496.02      456.10     40.51 o
   0   3  16    12706.80    12830.00    205.02 o
   1   3  16      351.34      239.06     40.17 o
   2   3  16     9352.11     9330.11    182.97 o
   3   3  16      870.11      931.37     65.45 o
   4   3  16     1372.83     1340.03     84.22 o
   5   3  16     1825.33     1849.56    121.76 o
   6   3  16     1360.14     1405.81     99.50 o
   7   3  16      192.04      142.10     67.81 o
 -21   4  16       78.67      124.62     97.08 o
 -20   4  16    13114.02    13943.47    549.16 o
 -19   4  16      161.31      174.70     84.22 o
 -18   4  16     7838.37     8033.39    305.49 o
 -17   4  16      244.83      120.93     49.90 o
 -16   4  16     7575.56     7700.19    216.09 o
 -15   4  16     1473.69     1512.15     86.55 o
 -14   4  16    19106.80    19076.77    401.80 o
 -13   4  16    11187.86    11280.16    234.24 o
 -12   4  16    16626.79    17177.46    318.09 o
 -11   4  16    28427.19    28167.36    459.14 o
 -10   4  16    28126.31    26507.42    379.10 o
  -9   4  16    24200.25    23426.73    354.21 o
  -8   4  16    11725.44    11643.74    193.24 o
  -7   4  16    11678.24    11579.26    193.42 o
  -6   4  16     5445.68     5363.13    108.56 o
  -5   4  16     9976.55    10184.95    173.53 o
  -4   4  16     1182.13     1174.34     51.05 o
  -3   4  16    11112.55    10825.54    176.50 o
  -2   4  16       80.65       59.74     31.09 o
  -1   4  16    25320.71    24608.19    378.79 o
   0   4  16       25.21      127.31     35.81 o
   1   4  16    23221.39    23506.43    385.26 o
   2   4  16       33.84       28.43     38.86 o
   3   4  16    18139.78    18937.56    363.52 o
   4   4  16       38.72      -56.47     40.20 o
   5   4  16     7555.01     7925.32    202.80 o
   6   4  16     1260.22     1350.05     96.57 o
 -21   5  16    10747.37    11701.45    487.32 o
 -20   5  16        1.68       33.76     86.66 o
 -19   5  16     9002.72     9446.63    403.15 o
 -18   5  16      260.54      342.46     71.99 o
 -17   5  16    10188.44    10449.78    275.37 o
 -16   5  16      766.46      735.83     71.79 o
 -15   5  16    26677.80    26792.39    545.71 o
 -14   5  16     3080.56     3220.72    115.65 o
 -13   5  16    17180.28    17467.00    322.97 o
 -12   5  16     6209.26     5870.23    138.84 o
 -11   5  16    12963.58    13283.70    347.12 o
 -10   5  16    17964.45    18442.04    287.22 o
  -9   5  16     8999.97     8956.64    157.21 o
  -8   5  16    15451.18    14502.88    233.86 o
  -7   5  16     1834.17     1828.04     71.25 o
  -6   5  16    12737.42    12749.23    210.52 o
  -5   5  16     4452.43     4400.46     96.24 o
  -4   5  16    16146.48    15676.71    251.90 o
  -3   5  16     1032.29      917.60     48.47 o
  -2   5  16    16805.02    16492.65    300.99 o
  -1   5  16     4075.15     3952.58    106.92 o
   0   5  16    19447.99    19054.33    320.54 o
   1   5  16      126.94       78.42     39.02 o
   2   5  16    12554.13    12746.48    246.57 o
   3   5  16       53.20       45.79     61.46 o
   4   5  16    13251.79    13640.92    265.28 o
   5   5  16      294.37      367.00     65.10 o
   6   5  16     7368.84     7612.69    219.33 o
 -20   6  16     1027.52     1020.44    138.36 o
 -19   6  16      290.19      325.92     98.73 o
 -18   6  16     1781.50     1634.42    151.62 o
 -17   6  16      758.86      716.05    102.58 o
 -16   6  16     4039.80     3994.27    197.34 o
 -15   6  16       88.60       28.04     49.79 o
 -14   6  16     7456.76     7671.92    204.20 o
 -13   6  16      227.47      221.37     52.19 o
 -12   6  16     1493.77     1575.57     71.31 o
 -11   6  16     1317.39     1283.85     56.91 o
 -10   6  16      582.03      519.91     41.10 o
  -9   6  16     3399.74     3516.75     83.52 o
  -8   6  16     4136.00     4068.85     91.77 o
  -7   6  16      698.06      795.87     44.37 o
  -6   6  16     1616.98     1491.83     58.01 o
  -5   6  16     3699.98     3665.44     88.08 o
  -4   6  16      221.73      247.42     35.40 o
  -3   6  16     9228.00     9111.78    173.90 o
  -2   6  16     1373.68     1418.45     68.23 o
  -1   6  16     1214.21     1159.16     59.18 o
   0   6  16      212.12      147.48     39.41 o
   1   6  16      937.05      910.37     56.65 o
   2   6  16       19.82       -5.58     39.91 o
   3   6  16     1462.49     1360.97     73.45 o
   4   6  16      614.50      589.75     57.80 o
   5   6  16     2757.65     2763.71    119.63 o
   6   6  16      678.24      632.05     80.33 o
 -20   7  16      572.43      529.37    184.85 o
 -19   7  16      534.79      554.27    109.66 o
 -18   7  16       11.88        3.89     64.09 o
 -17   7  16     2111.70     2036.43    112.98 o
 -16   7  16       11.69       90.77     56.78 o
 -15   7  16     1365.10     1295.84     88.79 o
 -14   7  16      494.71      338.11     59.25 o
 -13   7  16     2325.96     2324.47    105.11 o
 -12   7  16     1543.01     1558.21     78.39 o
 -11   7  16     1787.64     1898.62     69.30 o
 -10   7  16       20.18      -19.02     28.87 o
  -9   7  16      633.66      588.07     43.71 o
  -8   7  16     2209.67     2074.66     72.23 o
  -7   7  16       13.37       35.98     28.04 o
  -6   7  16     4196.15     4123.44    111.68 o
  -5   7  16      978.56      963.35     53.34 o
  -4   7  16       34.72        8.04     32.60 o
  -3   7  16       47.59       97.90     34.86 o
  -2   7  16      507.41      463.88     45.25 o
  -1   7  16       55.32       17.34     35.86 o
   0   7  16     1227.81     1195.27     63.21 o
   1   7  16       55.29       19.63     37.87 o
   2   7  16       87.65       70.21     42.09 o
   3   7  16      348.35      359.81     54.11 o
   4   7  16      154.06      125.68     50.83 o
   5   7  16      586.17      595.19     71.01 o
 -19   8  16     1353.31     1448.44    161.12 o
 -18   8  16     9935.74     9978.47    430.42 o
 -17   8  16      173.35      175.79     78.77 o
 -16   8  16     9830.61    10152.72    275.55 o
 -15   8  16      333.33      469.85     66.29 o
 -14   8  16    12494.37    12944.78    297.87 o
 -13   8  16     2864.69     2605.71    113.90 o
 -12   8  16    12404.36    12387.99    246.92 o
 -11   8  16     2338.87     2206.51     84.29 o
 -10   8  16     6763.41     6793.30    156.49 o
  -9   8  16    11306.76    10756.66    195.95 o
  -8   8  16      632.06      625.15     48.43 o
  -7   8  16    15694.00    15820.84    286.19 o
  -6   8  16     2287.31     2482.94     84.93 o
  -5   8  16     9460.35     9576.43    192.17 o
  -4   8  16     2304.06     2287.78     84.38 o
  -3   8  16     5908.02     5967.92    131.64 o
  -2   8  16     2668.15     2433.30     97.86 o
  -1   8  16    12330.00    12131.20    222.55 o
   0   8  16      309.51      297.80     45.88 o
   1   8  16     9446.59     9537.11    189.04 o
   2   8  16      173.12      173.11     51.55 o
   3   8  16     4196.21     4276.09    122.04 o
   4   8  16     2096.07     2028.38     90.53 o
   5   8  16     6400.79     6614.70    160.79 o
 -18   9  16      658.56      623.75     81.08 o
 -17   9  16     9820.95    10173.97    325.67 o
 -16   9  16      379.23      426.08     72.27 o
 -15   9  16    10765.10    11066.44    267.57 o
 -14   9  16     2869.53     2881.78    119.70 o
 -13   9  16    12275.47    12431.55    250.39 o
 -12   9  16     7342.78     7362.73    267.47 o
 -11   9  16    20099.76    19647.98    453.17 o
 -10   9  16     8750.64     8886.85    250.01 o
  -9   9  16     6489.65     6388.81    197.06 o
  -8   9  16    19170.04    18457.75    328.86 o
  -7   9  16     3944.15     3895.38    106.92 o
  -6   9  16    14171.06    14011.64    261.82 o
  -5   9  16     8290.05     7736.91    181.72 o
  -4   9  16     7938.69     7859.46    168.21 o
  -3   9  16      750.59      728.75     55.25 o
  -2   9  16    10797.15    11042.05    220.52 o
  -1   9  16     1104.10     1128.30     65.93 o
   0   9  16    25691.69    25379.59    444.25 o
   1   9  16       42.67      108.34     45.48 o
   2   9  16    20877.45    21382.83    410.30 o
   3   9  16       19.23      -18.26     47.04 o
   4   9  16     7475.69     7081.21    180.75 o
 -18  10  16     5787.79     6213.20    276.20 o
 -17  10  16        7.14      -10.42     90.35 o
 -16  10  16     4238.19     4672.15    188.38 o
 -15  10  16      104.55       61.47     62.63 o
 -14  10  16     4221.77     4037.63    213.98 o
 -13  10  16     3367.54     3269.67    122.08 o
 -12  10  16     7037.02     6861.75    173.59 o
 -11  10  16     6965.45     7054.12    178.01 o
 -10  10  16     9295.66     9270.29    214.16 o
  -9  10  16     4483.01     4340.26    129.31 o
  -8  10  16     3422.64     3245.52    114.85 o
  -7  10  16     3060.22     2892.15    157.60 o
  -6  10  16     2196.81     2113.64     83.48 o
  -5  10  16      908.50      925.19     59.34 o
  -4  10  16      577.25      556.51     58.85 o
  -3  10  16     3129.27     3054.81     99.73 o
  -2  10  16       43.33       59.66     43.23 o
  -1  10  16    11436.99    11439.46    229.40 o
   0  10  16      587.90      611.37     57.59 o
   1  10  16    12203.43    12311.40    247.46 o
   2  10  16       93.13      112.55     51.01 o
   3  10  16     4900.86     4947.54    169.04 o
 -17  11  16        3.46     -101.50     72.85 o
 -16  11  16      813.16     1009.70    114.30 o
 -15  11  16      271.99      147.38     70.11 o
 -14  11  16      312.05      362.75     56.52 o
 -13  11  16      384.35      488.08     58.88 o
 -12  11  16      739.51      782.35     67.69 o
 -11  11  16      190.12      212.50     53.89 o
 -10  11  16      109.01      144.33     47.59 o
  -9  11  16        5.05       67.55     45.75 o
  -8  11  16      401.78      410.35     56.71 o
  -7  11  16     2335.64     2163.02     97.18 o
  -6  11  16      193.07      209.81     54.76 o
  -5  11  16       21.67       44.46     45.93 o
  -4  11  16       40.12       74.78     42.43 o
  -3  11  16      967.05      899.68     62.28 o
  -2  11  16      109.41      126.46     52.97 o
  -1  11  16      785.36      768.53     62.82 o
   0  11  16      264.09      203.17     50.42 o
   1  11  16       68.24       12.42     47.03 o
   2  11  16       13.55       -4.56     50.31 o
 -15  12  16     1551.51     1652.21    141.68 o
 -14  12  16     1968.60     1851.55     94.65 o
 -13  12  16     2615.24     2433.75    105.42 o
 -12  12  16     1880.44     1807.93     93.73 o
 -11  12  16     1597.70     1600.71     88.48 o
 -10  12  16     3074.36     3009.10    115.84 o
  -9  12  16     2036.29     2101.20     98.59 o
  -8  12  16     2613.31     2720.77    122.93 o
  -7  12  16     1350.22     1425.93     84.17 o
  -6  12  16     3550.57     3401.44    120.97 o
  -5  12  16     4930.87     5040.21    169.71 o
  -4  12  16       38.32       40.80     49.36 o
  -3  12  16     4437.68     4467.52    139.97 o
  -2  12  16       33.88       66.96     51.96 o
  -1  12  16     4042.87     3958.97    133.54 o
   0  12  16       22.24      -33.49     46.45 o
   1  12  16     2413.00     2556.12    110.43 o
 -14  13  16     4226.12     4341.99    147.69 o
 -13  13  16     8483.43     8791.38    216.79 o
 -12  13  16     1763.32     1855.63     96.96 o
 -11  13  16     5754.31     5960.78    176.67 o
 -10  13  16     2947.03     3112.75    120.78 o
  -9  13  16     2327.65     2394.38    108.36 o
  -8  13  16     7647.36     7648.72    234.24 o
  -7  13  16     2436.79     2425.40    109.16 o
  -6  13  16    19008.66    19287.19    395.75 o
  -5  13  16     4236.92     4549.97    145.01 o
  -4  13  16    15625.78    15823.73    338.62 o
  -3  13  16     1394.18     1684.19    110.12 o
  -2  13  16     5306.24     5159.47    155.52 o
  -1  13  16      302.22      359.77     63.52 o
 -12  14  16     3609.00     3533.12    203.45 o
 -11  14  16      530.42      515.61     66.22 o
 -10  14  16     5652.15     5671.57    216.52 o
  -9  14  16     2303.87     2510.22    114.08 o
  -8  14  16     4082.98     4136.57    140.58 o
  -7  14  16     6607.69     6702.60    226.63 o
  -6  14  16     2646.39     2689.43    117.57 o
  -5  14  16    12368.57    12292.05    281.35 o
  -4  14  16     1320.37     1355.38     90.08 o
  -3  14  16     6463.64     6471.10    255.76 o
 -21   1  17      371.19      254.14    124.29 o
 -20   1  17     1778.14     1693.28    165.07 o
 -19   1  17      167.79      162.87     85.28 o
 -18   1  17     9881.82    10004.47    551.35 o
 -17   1  17      406.20      385.55     86.37 o
 -16   1  17    11679.06    12240.13    313.49 o
 -15   1  17      862.01      787.61     71.98 o
 -14   1  17    10181.26     9913.80    203.66 o
 -13   1  17     1983.88     1846.83     68.17 o
 -12   1  17     4085.64     3886.44     94.59 o
 -11   1  17      117.03      101.34     31.50 o
 -10   1  17     4170.30     4232.53     98.91 o
  -9   1  17     3638.28     3549.84     93.46 o
  -8   1  17     8119.96     8090.48    153.49 o
  -7   1  17     9830.29     9705.90    176.58 o
  -6   1  17    10349.01    10214.18    161.88 o
  -5   1  17     3179.28     3207.60     75.57 o
  -4   1  17     9301.26     8966.68    154.62 o
  -3   1  17     1324.42     1164.61     51.46 o
  -2   1  17     2026.92     2062.39     64.11 o
  -1   1  17     3493.78     3697.22     77.60 o
   0   1  17     6121.58     6140.65    110.86 o
   1   1  17     5787.64     5884.83    116.01 o
   2   1  17     2107.55     2217.68     79.16 o
   3   1  17     5823.49     5838.10    155.00 o
   4   1  17       33.07      -44.90     49.92 o
   5   1  17     4784.12     5096.92    216.47 o
   6   1  17        6.87     -104.19     60.03 o
 -21   2  17     6249.34     6807.47    331.11 o
 -20   2  17     2280.22     2402.74    193.18 o
 -19   2  17    14035.30    14049.64    544.85 o
 -18   2  17     2274.61     2295.96    179.23 o
 -17   2  17    15790.29    15984.06    383.41 o
 -16   2  17      536.55      505.86     63.77 o
 -15   2  17    14361.69    14734.82    303.70 o
 -14   2  17      109.91      114.66     38.08 o
 -13   2  17    29474.08    29787.96    522.28 o
 -12   2  17      409.83      472.36     44.08 o
 -11   2  17    44626.01    44209.61    704.35 o
 -10   2  17       37.32       86.67     31.98 o
  -9   2  17    18534.42    18315.69    296.89 o
  -8   2  17     1082.97     1217.22     50.70 o
  -7   2  17    12925.96    12736.79    201.97 o
  -6   2  17    11312.77    10921.01    177.84 o
  -5   2  17     9233.40     9002.91    153.12 o
  -4   2  17     6701.42     6762.17    124.94 o
  -3   2  17    24027.19    23456.33    343.96 o
  -2   2  17     9949.25     9705.31    165.75 o
  -1   2  17    11677.42    11530.31    181.92 o
   0   2  17     8811.67     8909.08    156.74 o
   1   2  17     8182.15     7815.62    153.05 o
   2   2  17    14278.56    14156.38    241.86 o
   3   2  17      929.73      983.70     77.09 o
   4   2  17     9756.36     9625.87    234.88 o
   5   2  17       96.88       53.46     57.32 o
   6   2  17    10434.13    10898.46    287.26 o
 -21   3  17     3492.29     3650.22    296.39 o
 -20   3  17     7944.58     7882.69    359.01 o
 -19   3  17     2460.45     2206.51    180.28 o
 -18   3  17     4486.78     4449.29    581.62 o
 -17   3  17     1042.35     1091.40     83.97 o
 -16   3  17     6022.78     5973.38    183.45 o
 -15   3  17      366.23      427.99     60.39 o
 -14   3  17    14919.74    15045.17    269.20 o
 -13   3  17     3398.68     3610.26    104.70 o
 -12   3  17    33676.59    33141.91    538.17 o
 -11   3  17      388.32      394.92     41.83 o
 -10   3  17    27541.86    26264.94    435.30 o
  -9   3  17       51.26      136.03     29.28 o
  -8   3  17    11397.85    11482.15    193.45 o
  -7   3  17     7122.36     6705.77    123.43 o
  -6   3  17     5505.89     5612.95    109.55 o
  -5   3  17     1095.98     1050.78     61.94 o
  -4   3  17     8772.87     8862.21    152.82 o
  -3   3  17     2549.01     2423.85     92.52 o
  -2   3  17     7698.39     7639.28    140.06 o
  -1   3  17    11046.40    11340.26    186.87 o
   0   3  17     7568.01     7402.32    145.13 o
   1   3  17    25399.57    24205.47    422.56 o
   2   3  17     4646.97     4791.38    148.70 o
   3   3  17    11992.97    12196.17    242.14 o
   4   3  17     1014.75      865.91     86.59 o
   5   3  17     2375.13     2372.53    113.60 o
   6   3  17        5.46        7.39     63.16 o
 -21   4  17      321.70      248.25    105.61 o
 -20   4  17      287.31      409.83    105.27 o
 -19   4  17      319.10      322.17     97.93 o
 -18   4  17      390.66      412.77     73.94 o
 -17   4  17      759.85      839.95     92.97 o
 -16   4  17      440.17      470.95     65.90 o
 -15   4  17     1021.01      943.17     66.48 o
 -14   4  17     1629.68     1568.20     87.22 o
 -13   4  17     1492.95     1514.42     73.07 o
 -12   4  17     1548.30     1860.52     77.66 o
 -11   4  17     7407.96     7360.09    217.39 o
 -10   4  17       12.78       46.42     30.26 o
  -9   4  17     1871.50     1869.25     64.03 o
  -8   4  17     2592.15     2366.48     73.64 o
  -7   4  17       48.87       65.64     29.03 o
  -6   4  17     3737.86     3603.65     86.07 o
  -5   4  17     1331.58     1202.32     52.60 o
  -4   4  17      120.07       63.73     29.38 o
  -3   4  17     3720.24     3548.01    115.40 o
  -2   4  17       60.54      110.30     34.18 o
  -1   4  17     1403.49     1303.59     63.85 o
   0   4  17     1372.96     1478.03     68.24 o
   1   4  17       24.31       -7.62     48.22 o
   2   4  17     3408.07     3278.81    104.95 o
   3   4  17        8.83      -54.44     42.40 o
   4   4  17      254.70      160.79     59.25 o
   5   4  17        3.67     -103.83     55.04 o
 -21   5  17      577.65      480.50    120.13 o
 -20   5  17     1156.97     1436.07    156.19 o
 -19   5  17     3260.07     3303.44    251.77 o
 -18   5  17      967.99     1049.04     98.25 o
 -17   5  17      375.84      312.95     61.11 o
 -16   5  17     1914.60     1849.47     95.44 o
 -15   5  17      177.55      198.92     54.87 o
 -14   5  17     1379.87     1542.90     89.48 o
 -13   5  17        6.67      -16.07     34.61 o
 -12   5  17     1535.03     1478.80     70.55 o
 -11   5  17     1293.73     1358.57     59.66 o
 -10   5  17     1165.49     1164.94     97.68 o
  -9   5  17      680.16      692.71     43.33 o
  -8   5  17     5689.22     5744.88    116.27 o
  -7   5  17       23.54       32.10     28.03 o
  -6   5  17     2351.75     2280.53     69.16 o
  -5   5  17      343.67      404.81     49.68 o
  -4   5  17      763.28      744.68     46.65 o
  -3   5  17     3952.16     3848.50     98.99 o
  -2   5  17     1253.05     1158.39     59.17 o
  -1   5  17     4287.78     4152.56    134.94 o
   0   5  17     1357.99     1373.69     66.19 o
   1   5  17      912.00      943.98     62.81 o
   2   5  17     2191.83     2152.64     89.85 o
   3   5  17     2070.42     2160.43     91.49 o
   4   5  17     1399.47     1393.22     89.89 o
   5   5  17     2581.12     2974.56    126.16 o
 -20   6  17     2490.08     2684.34    208.14 o
 -19   6  17     9304.50     9579.79    578.44 o
 -18   6  17     1062.53     1267.45    108.27 o
 -17   6  17    18921.02    18806.50    446.86 o
 -16   6  17      484.30      408.03     67.76 o
 -15   6  17    25402.48    26220.74    538.69 o
 -14   6  17      598.26      644.98     84.33 o
 -13   6  17    10535.91    10309.80    245.86 o
 -12   6  17       36.61      113.57     38.17 o
 -11   6  17     4964.08     5037.17    113.97 o
 -10   6  17     1443.57     1474.97     72.90 o
  -9   6  17     6123.15     6474.48    133.72 o
  -8   6  17      683.33      588.32     41.87 o
  -7   6  17    25645.46    24832.70    378.63 o
  -6   6  17     4087.75     4264.74    114.53 o
  -5   6  17    12572.97    12336.53    220.43 o
  -4   6  17     6889.10     7065.92    145.57 o
  -3   6  17    11881.04    12264.84    222.13 o
  -2   6  17    12199.76    12001.73    219.47 o
  -1   6  17     2935.60     3011.95     92.04 o
   0   6  17     8493.79     8797.16    176.03 o
   1   6  17     2663.86     2623.70     96.98 o
   2   6  17     4974.21     5111.14    133.25 o
   3   6  17     2296.83     2307.73     98.69 o
   4   6  17     9851.53    10239.31    246.50 o
   5   6  17      411.21      443.97     70.56 o
 -20   7  17     5239.42     6129.66    310.36 o
 -19   7  17     3040.64     3085.49    210.44 o
 -18   7  17    17713.31    19053.18    525.41 o
 -17   7  17     1830.98     2121.76    119.30 o
 -16   7  17    23943.60    23538.98    542.03 o
 -15   7  17       50.09      111.96     55.17 o
 -14   7  17    16488.19    16015.43    369.29 o
 -13   7  17       68.47       76.65     48.71 o
 -12   7  17    14789.05    14452.04    281.59 o
 -11   7  17     1519.03     1474.03     71.65 o
 -10   7  17    13285.19    13353.39    235.25 o
  -9   7  17      335.24      365.13     39.47 o
  -8   7  17    24384.17    24219.63    392.22 o
  -7   7  17     2653.78     2687.03     94.72 o
  -6   7  17    12251.98    12515.77    245.38 o
  -5   7  17    12390.60    12105.36    218.52 o
  -4   7  17    15653.85    15989.10    403.33 o
  -3   7  17    16011.35    15722.09    272.95 o
  -2   7  17    11939.97    11585.85    214.68 o
  -1   7  17     5247.05     5335.58    201.70 o
   0   7  17     3040.58     2956.10     95.35 o
   1   7  17     3420.10     3482.43    118.91 o
   2   7  17     2276.88     2386.70     94.89 o
   3   7  17     7217.40     7214.50    172.46 o
   4   7  17      401.07      398.99     58.10 o
 -19   8  17     2518.93     2759.01    168.48 o
 -18   8  17     3165.48     3460.60    150.45 o
 -17   8  17     5175.93     4876.28    201.17 o
 -16   8  17       16.16      -54.27     56.86 o
 -15   8  17     7052.79     7197.25    200.75 o
 -14   8  17      251.34      240.59     57.91 o
 -13   8  17     5310.29     4726.48    127.95 o
 -12   8  17      949.97      952.10     62.65 o
 -11   8  17     6349.70     6462.18    164.14 o
 -10   8  17      466.86      313.45     49.82 o
  -9   8  17     2977.82     3017.63     94.22 o
  -8   8  17       80.58       81.89     36.30 o
  -7   8  17     4751.47     4729.22    118.43 o
  -6   8  17     1823.36     1864.47     77.53 o
  -5   8  17     4872.55     4904.07    124.04 o
  -4   8  17     5556.31     5587.74    134.58 o
  -3   8  17     1754.81     1667.87     75.77 o
  -2   8  17     4494.11     4385.47    118.99 o
  -1   8  17      891.49      819.07     58.04 o
   0   8  17     3839.23     3821.68    107.43 o
   1   8  17     1670.71     1661.85     80.75 o
   2   8  17     1494.75     1378.43     77.49 o
   3   8  17     1678.96     1583.43     87.70 o
   4   8  17     3664.41     3816.13    129.80 o
 -18   9  17       11.49      -18.97     89.46 o
 -17   9  17       11.87       72.24    156.16 o
 -16   9  17        4.84      -53.23     63.01 o
 -15   9  17      664.20      746.44     84.09 o
 -14   9  17     1552.32     1606.84    108.86 o
 -13   9  17     1460.47     1468.58     81.40 o
 -12   9  17      421.77      458.31     55.98 o
 -11   9  17        3.59      -66.39     41.07 o
 -10   9  17      229.47      234.88     49.21 o
  -9   9  17     1858.10     1787.59     87.99 o
  -8   9  17      433.60      405.19     46.68 o
  -7   9  17      133.22      174.08     42.12 o
  -6   9  17        4.05       19.90     38.05 o
  -5   9  17        2.55       17.09     37.75 o
  -4   9  17      305.64      325.38     47.78 o
  -3   9  17       97.25      156.82     43.58 o
  -2   9  17     2215.85     2104.52     87.09 o
  -1   9  17       12.70       33.11     50.36 o
   0   9  17      156.54      226.22     49.62 o
   1   9  17       76.58      134.07     51.01 o
   2   9  17      154.02      229.85     54.38 o
   3   9  17      228.00      251.58     56.91 o
 -17  10  17     2177.69     2167.05    168.79 o
 -16  10  17       64.73      -52.71     65.50 o
 -15  10  17     4963.19     5130.85    184.18 o
 -14  10  17      618.02      509.32     90.62 o
 -13  10  17     8951.05     9033.25    214.55 o
 -12  10  17      598.69      604.25     63.00 o
 -11  10  17     9298.51     9534.46    222.66 o
 -10  10  17     4328.07     4392.51    148.75 o
  -9  10  17     9330.72     9351.28    239.86 o
  -8  10  17     1906.48     1853.38     90.99 o
  -7  10  17     6197.31     6149.60    163.68 o
  -6  10  17      660.33      596.84     54.74 o
  -5  10  17     2205.21     2055.42     85.19 o
  -4  10  17      923.01      982.42     71.50 o
  -3  10  17     3567.10     3638.51    109.27 o
  -2  10  17     7386.04     7495.40    170.53 o
  -1  10  17     3382.43     3450.72    110.87 o
   0  10  17     2607.53     2611.67    100.95 o
   1  10  17     1984.61     2040.64     96.64 o
   2  10  17     6965.56     7102.27    179.96 o
 -16  11  17     8227.18     7934.74    269.56 o
 -15  11  17       73.12      135.17     78.20 o
 -14  11  17    14274.95    14082.95    304.47 o
 -13  11  17        1.85      103.34     49.08 o
 -12  11  17    19835.27    19774.17    446.39 o
 -11  11  17     2030.24     1916.24    106.36 o
 -10  11  17    16839.69    16744.16    349.03 o
  -9  11  17     2198.18     2187.96    112.99 o
  -8  11  17    12391.96    12566.26    296.39 o
  -7  11  17      138.65      146.87     75.50 o
  -6  11  17     7765.66     7612.88    203.41 o
  -5  11  17     1025.40      905.71     71.68 o
  -4  11  17     5284.53     5271.60    156.20 o
  -3  11  17    10499.66    10483.94    217.55 o
  -2  11  17     6961.87     7251.45    169.11 o
  -1  11  17    10613.60    10702.14    223.15 o
   0  11  17     3925.76     4047.00    122.93 o
   1  11  17     7826.38     8301.53    270.31 o
 -15  12  17     6579.18     6956.81    249.38 o
 -14  12  17      746.96      608.18     79.41 o
 -13  12  17    12904.26    13404.44    296.73 o
 -12  12  17      286.41      327.27     59.13 o
 -11  12  17     4518.46     4548.40    142.78 o
 -10  12  17     2765.75     2828.20    116.89 o
  -9  12  17     7513.04     7619.06    195.81 o
  -8  12  17     6093.55     6058.93    169.16 o
  -7  12  17    11121.02    11116.06    255.88 o
  -6  12  17     1403.68     1241.58     81.37 o
  -5  12  17     4962.06     5105.01    151.67 o
  -4  12  17     2071.58     2201.34    105.33 o
  -3  12  17     6310.02     6060.95    170.85 o
  -2  12  17     4409.76     4390.33    142.21 o
  -1  12  17     3035.56     3079.61    125.69 o
   0  12  17     3563.85     3475.33    132.67 o
 -13  13  17      167.23      146.79     57.52 o
 -12  13  17       66.28       60.10     53.59 o
 -11  13  17       18.76       48.37     50.76 o
 -10  13  17       45.57      -16.25     52.23 o
  -9  13  17      600.57      662.32     70.36 o
  -8  13  17      994.90     1186.67     83.18 o
  -7  13  17        8.70      105.31     54.29 o
  -6  13  17      194.63      258.49     61.90 o
  -5  13  17      152.55      113.36     56.41 o
  -4  13  17      408.79      477.74     67.45 o
  -3  13  17      317.11      358.81     66.70 o
  -2  13  17      311.70      314.21     63.03 o
 -10  14  17      121.07      173.97     59.49 o
  -9  14  17      740.81      506.88     80.30 o
  -8  14  17     1278.15     1371.48    104.32 o
  -7  14  17     1575.71     1574.57     94.09 o
  -6  14  17     2366.62     2332.89    114.63 o
  -5  14  17     2706.24     2626.51    120.35 o
 -21   0  18     6468.74     6348.47    455.74 o
 -20   0  18     3193.18     3142.36    315.51 o
 -19   0  18    10751.16    11113.01    646.96 o
 -18   0  18    12489.97    13688.09    752.13 o
 -17   0  18    11762.68    12467.48    685.20 o
 -16   0  18    27248.83    27622.02    821.34 o
 -15   0  18     4631.80     4576.16    172.19 o
 -14   0  18    25636.16    25279.25    695.57 o
 -13   0  18    12728.47    12726.29    313.90 o
 -12   0  18     3027.95     2870.04    118.70 o
 -11   0  18      124.97      173.28     49.86 o
 -10   0  18     9424.24     9525.49    247.36 o
  -9   0  18      617.72      699.26     79.75 o
  -8   0  18    35923.37    34694.43    752.12 o
  -7   0  18     4039.95     3698.04    135.80 o
  -6   0  18    36703.08    36528.32    789.43 o
  -5   0  18       32.46      179.09     54.14 o
  -4   0  18    28106.65    26135.85    502.09 o
  -3   0  18     1038.71     1074.80     68.92 o
  -2   0  18    11429.46    10902.39    239.38 o
  -1   0  18     8497.56     8831.20    224.05 o
   0   0  18    18842.42    18348.00    383.77 o
   1   0  18     3573.37     3633.33    132.84 o
   2   0  18     8876.60     9358.63    298.61 o
   3   0  18     7665.20     7899.90    270.62 o
   4   0  18     3988.14     4152.79    192.67 o
   5   0  18    14606.75    15942.95    542.75 o
 -21   1  18      833.17      927.59    138.58 o
 -20   1  18     8459.06     9140.83    400.20 o
 -19   1  18     1990.89     1975.98    174.55 o
 -18   1  18    10340.17    11086.67    449.88 o
 -17   1  18     7730.63     7997.35    254.93 o
 -16   1  18      930.97      782.94     75.74 o
 -15   1  18     9231.46     9362.73    213.61 o
 -14   1  18     1348.80     1278.88     66.73 o
 -13   1  18    19465.72    19258.31    314.18 o
 -12   1  18     6762.96     7077.70    141.41 o
 -11   1  18     5385.21     5243.68    137.17 o
 -10   1  18     1374.10     1363.17     60.14 o
  -9   1  18     7413.26     7527.25    147.89 o
  -8   1  18       20.22        7.46     31.04 o
  -7   1  18    12479.41    12297.81    216.53 o
  -6   1  18      366.46      406.25     35.71 o
  -5   1  18    20775.53    20561.68    294.01 o
  -4   1  18      306.08      275.05     52.01 o
  -3   1  18    19514.76    18487.39    282.32 o
  -2   1  18     1406.38     1481.57     60.63 o
  -1   1  18     4628.85     4748.75    102.97 o
   0   1  18     1384.86     1393.88     59.98 o
   1   1  18     3113.71     3233.13    151.47 o
   2   1  18     1109.04     1228.83     98.62 o
   3   1  18     4611.38     4705.40    141.52 o
   4   1  18     5841.15     6494.55    185.09 o
   5   1  18     3464.66     3452.67    153.46 o
 -21   2  18      689.05      674.53    124.93 o
 -20   2  18      102.88      205.84     95.28 o
 -19   2  18     1490.38     1564.94    156.16 o
 -18   2  18       72.64       67.15     78.84 o
 -17   2  18       22.69        0.46     48.47 o
 -16   2  18      749.34      783.62     74.31 o
 -15   2  18       11.06        8.95     38.20 o
 -14   2  18     1085.63     1231.54     66.84 o
 -13   2  18       29.79       30.37     32.55 o
 -12   2  18     1092.69      918.07     57.61 o
 -11   2  18     2193.78     2273.24     77.29 o
 -10   2  18      102.27      113.18     34.37 o
  -9   2  18      826.36      856.02     50.46 o
  -8   2  18      570.07      552.15     41.02 o
  -7   2  18     1012.30     1038.45     56.19 o
  -6   2  18     1316.00     1410.11     63.77 o
  -5   2  18       84.85       25.31     28.76 o
  -4   2  18      512.97      563.65     42.10 o
  -3   2  18     2247.04     2259.05     70.79 o
  -2   2  18      354.19      295.67     39.39 o
  -1   2  18      371.43      424.27     40.47 o
   0   2  18       65.57       60.71     37.53 o
   1   2  18        3.63       -7.05     39.57 o
   2   2  18      523.12      697.46     71.91 o
   3   2  18       79.70       14.09     54.70 o
   4   2  18      438.69      487.49     70.22 o
   5   2  18      408.48      478.84     95.68 o
 -21   3  18      666.43      592.08    122.42 o
 -20   3  18     2433.02     2209.53    188.65 o
 -19   3  18     1974.67     1991.35    202.37 o
 -18   3  18      471.34      553.44     86.44 o
 -17   3  18     2385.13     2642.51    126.42 o
 -16   3  18     2253.36     2065.25    109.59 o
 -15   3  18     3559.49     3409.34    133.02 o
 -14   3  18     1312.68     1254.87     63.85 o
 -13   3  18     6275.87     6003.73    145.73 o
 -12   3  18     1036.95     1044.30     64.10 o
 -11   3  18     5150.01     5205.17    121.28 o
 -10   3  18      986.10     1073.25     62.60 o
  -9   3  18     9937.16     9751.55    172.31 o
  -8   3  18      133.18      136.60     32.22 o
  -7   3  18     4229.18     4331.38     94.71 o
  -6   3  18      375.14      343.29     36.45 o
  -5   3  18     8335.79     8200.51    147.00 o
  -4   3  18      412.82      412.78     38.64 o
  -3   3  18     2568.09     2715.99     85.91 o
  -2   3  18      106.69       78.86     35.01 o
  -1   3  18     3840.94     3805.85    101.33 o
   0   3  18     1069.70     1139.46     70.31 o
   1   3  18     1909.00     1762.47     99.07 o
   2   3  18     3480.00     3365.54    117.83 o
   3   3  18      548.32      535.72     78.37 o
   4   3  18     3256.94     3215.44    133.16 o
   5   3  18      196.90      253.34     73.16 o
 -21   4  18    10338.72    10067.41    440.14 o
 -20   4  18     2999.91     3026.35    220.94 o
 -19   4  18    10245.66    10879.54    450.89 o
 -18   4  18     2602.88     2617.71    127.89 o
 -17   4  18     6473.84     6492.68    198.67 o
 -16   4  18     3847.72     3815.54    143.88 o
 -15   4  18     4348.59     4572.67    144.03 o
 -14   4  18     8588.42     8586.22    217.10 o
 -13   4  18      694.35      789.53     57.82 o
 -12   4  18    33986.74    34519.36    601.07 o
 -11   4  18     1789.91     2172.63    107.71 o
 -10   4  18    36590.84    36582.57    540.37 o
  -9   4  18      924.65      990.19     50.95 o
  -8   4  18    24200.75    24179.76    371.37 o
  -7   4  18       80.91       65.25     31.81 o
  -6   4  18     9853.00     9761.88    172.70 o
  -5   4  18       10.06       48.23     29.78 o
  -4   4  18    10711.25    10645.27    198.07 o
  -3   4  18     2095.04     2121.02     77.90 o
  -2   4  18    21634.26    21993.41    364.54 o
  -1   4  18     3113.89     3305.09    110.42 o
   0   4  18    17146.92    16707.54    310.90 o
   1   4  18     5938.56     5973.63    146.78 o
   2   4  18     6492.91     6479.04    157.61 o
   3   4  18     5051.72     4925.93    185.37 o
   4   4  18     4949.52     4899.32    158.03 o
 -20   5  18     7416.11     8192.26    376.86 o
 -19   5  18     5416.65     5202.92    274.89 o
 -18   5  18     3744.78     3879.18    171.28 o
 -17   5  18     6096.44     6229.06    197.64 o
 -16   5  18     6736.89     6537.73    181.80 o
 -15   5  18    10585.80    10210.97    250.22 o
 -14   5  18     7048.15     6704.67    184.62 o
 -13   5  18    18559.87    18787.97    350.45 o
 -12   5  18     2442.42     2763.74    112.12 o
 -11   5  18    12566.23    12251.88    246.71 o
 -10   5  18     1657.63     1843.48     70.87 o
  -9   5  18    12460.32    12486.75    210.84 o
  -8   5  18      117.89      162.21     33.13 o
  -7   5  18    19915.84    18926.26    339.54 o
  -6   5  18      442.07      475.96     45.04 o
  -5   5  18    20786.76    20914.74    346.64 o
  -4   5  18       21.41       31.00     34.47 o
  -3   5  18    14890.33    14884.79    261.94 o
  -2   5  18     2679.87     2670.23    140.17 o
  -1   5  18    18317.53    18058.84    311.17 o
   0   5  18     2974.86     2987.59    101.85 o
   1   5  18     8060.06     7929.17    178.16 o
   2   5  18     3638.03     3947.35    121.73 o
   3   5  18     3553.19     3635.94    118.29 o
   4   5  18     6112.45     6413.18    183.30 o
 -20   6  18      974.93     1017.40    140.05 o
 -19   6  18     1533.57     1443.70    158.29 o
 -18   6  18     2661.05     2823.59    155.45 o
 -17   6  18     1454.21     1348.27     88.34 o
 -16   6  18     1961.90     2090.70    116.45 o
 -15   6  18     1298.90     1424.24     90.42 o
 -14   6  18     2527.20     2738.25    123.27 o
 -13   6  18     4232.77     4323.00    141.35 o
 -12   6  18     1243.40     1176.65     89.22 o
 -11   6  18     1837.51     1898.84     86.46 o
 -10   6  18      146.16       75.82     33.13 o
  -9   6  18     2227.26     2221.82     77.69 o
  -8   6  18     2606.46     2600.09     83.05 o
  -7   6  18      695.61      735.95     50.99 o
  -6   6  18    10045.42     9927.33    187.63 o
  -5   6  18     1534.85     1439.40     65.04 o
  -4   6  18     7006.93     7036.21    194.27 o
  -3   6  18     1003.38     1011.56     60.27 o
  -2   6  18     3340.11     3305.15     98.14 o
  -1   6  18      304.88      313.00     47.11 o
   0   6  18     1146.95     1172.57     69.53 o
   1   6  18      691.13      649.37     60.68 o
   2   6  18      141.16      112.06     48.94 o
   3   6  18     1347.67     1266.33     78.49 o
   4   6  18      734.13      834.87     83.06 o
 -20   7  18      735.45      608.22    196.00 o
 -19   7  18      490.49      487.43    101.37 o
 -18   7  18      243.31      312.91     76.36 o
 -17   7  18     1358.41     1239.18     99.28 o
 -16   7  18     1337.89     1528.15    104.36 o
 -15   7  18      885.94      831.44     76.31 o
 -14   7  18      292.46      298.96     60.99 o
 -13   7  18      139.84      152.17     78.96 o
 -12   7  18     1309.08     1243.06     79.81 o
 -11   7  18     2135.46     2164.85    110.09 o
 -10   7  18      956.40     1077.88     57.71 o
  -9   7  18     4524.13     4522.74    164.08 o
  -8   7  18       96.11      132.95     39.89 o
  -7   7  18     1519.25     1432.43     69.79 o
  -6   7  18       55.48      112.29     38.55 o
  -5   7  18      622.35      593.74     52.87 o
  -4   7  18      536.42      472.46     47.24 o
  -3   7  18      764.17      854.78     56.94 o
  -2   7  18      355.26      306.86     46.89 o
  -1   7  18      524.01      515.65     60.74 o
   0   7  18      201.46      234.55     59.10 o
   1   7  18       29.18      -19.41     44.85 o
   2   7  18     1228.43     1203.05     75.07 o
   3   7  18      374.33      441.52     60.93 o
 -19   8  18     2100.63     2228.45    145.36 o
 -18   8  18     4130.74     4091.14    235.71 o
 -17   8  18     4245.76     4048.70    164.15 o
 -16   8  18     6703.36     7628.00    231.84 o
 -15   8  18     7308.85     7758.66    303.57 o
 -14   8  18     7715.35     7693.16    207.95 o
 -13   8  18     1292.08     1135.21     78.02 o
 -12   8  18     7410.95     7141.49    183.62 o
 -11   8  18      259.80      174.81     50.40 o
 -10   8  18     6998.67     7261.31    181.98 o
  -9   8  18      351.57      345.51     45.39 o
  -8   8  18     7788.41     7411.07    163.67 o
  -7   8  18       57.89       67.91     37.82 o
  -6   8  18    13658.85    13492.70    256.71 o
  -5   8  18       87.72      112.13     41.91 o
  -4   8  18    19608.26    19581.86    370.57 o
  -3   8  18       33.86        9.45     41.02 o
  -2   8  18    10137.25    10270.02    213.07 o
  -1   8  18      194.96      184.77     48.13 o
   0   8  18     3548.55     3704.01    131.84 o
   1   8  18     6421.65     6751.69    172.58 o
   2   8  18     2720.86     2865.72    115.32 o
 -18   9  18     4529.42     4976.65    246.81 o
 -17   9  18     3509.07     3763.44    180.05 o
 -16   9  18     5867.58     5794.66    221.26 o
 -15   9  18     7955.83     8022.87    240.84 o
 -14   9  18     5189.93     5295.56    185.77 o
 -13   9  18    12278.23    12333.33    273.03 o
 -12   9  18      463.67      497.87     59.05 o
 -11   9  18    16660.53    16640.34    345.84 o
 -10   9  18      597.02      638.19     63.24 o
  -9   9  18    22988.26    21677.11    433.02 o
  -8   9  18     1062.65     1167.87     74.44 o
  -7   9  18     8630.43     8804.70    185.69 o
  -6   9  18       21.10        7.86     51.07 o
  -5   9  18    15178.42    15217.89    286.97 o
  -4   9  18      404.16      474.79     53.78 o
  -3   9  18    14347.55    14654.33    280.51 o
  -2   9  18     1560.43     1467.04     78.41 o
  -1   9  18    14219.98    14304.32    277.22 o
   0   9  18     3538.22     3756.81    125.54 o
   1   9  18    13406.30    13211.41    281.78 o
   2   9  18     5259.28     5649.49    191.12 o
 -17  10  18     1839.17     1737.71    157.91 o
 -16  10  18     1345.36     1368.93    117.17 o
 -15  10  18     1564.63     1827.86    119.01 o
 -14  10  18     3314.95     3060.11    146.22 o
 -13  10  18      838.65      884.21     71.17 o
 -12  10  18     7704.07     7856.02    196.52 o
 -11  10  18     1798.54     1923.94     96.77 o
 -10  10  18    13653.85    13717.24    296.44 o
  -9  10  18     1655.54     1597.44     88.71 o
  -8  10  18     5653.18     5829.54    160.10 o
  -7  10  18      524.83      487.88     60.62 o
  -6  10  18     3332.47     3380.75    120.16 o
  -5  10  18       88.79       95.45     43.40 o
  -4  10  18     4901.33     5037.13    133.21 o
  -3  10  18      194.94      210.05     50.52 o
  -2  10  18     6764.33     7041.72    167.16 o
  -1  10  18      798.55      826.27     66.86 o
   0  10  18     6307.92     5866.03    160.63 o
   1  10  18     2104.09     2206.84    102.80 o
 -16  11  18      799.08      704.05     98.96 o
 -15  11  18       86.51      105.84     69.67 o
 -14  11  18     1045.82     1171.68     80.99 o
 -13  11  18       35.67      105.38     52.72 o
 -12  11  18       84.40       97.39     69.97 o
 -11  11  18       11.16      -27.57     47.25 o
 -10  11  18       58.91      135.80     53.77 o
  -9  11  18        3.84       19.34     50.19 o
  -8  11  18      307.08      261.20     55.95 o
  -7  11  18       28.22      -49.02     45.44 o
  -6  11  18      260.01      306.88     58.30 o
  -5  11  18       77.63       46.75     53.47 o
  -4  11  18        0.35        6.86     49.37 o
  -3  11  18      529.92      542.62     60.73 o
  -2  11  18      612.36      611.53     61.50 o
  -1  11  18      374.93      262.55     70.79 o
   0  11  18     1147.13     1236.71     83.70 o
 -15  12  18      542.37      479.06     92.29 o
 -14  12  18     4787.40     4907.25    155.07 o
 -13  12  18       76.10       32.57     53.32 o
 -12  12  18     5626.46     5583.02    181.28 o
 -11  12  18      789.19      791.56     81.94 o
 -10  12  18     2796.34     3021.36    121.52 o
  -9  12  18     1534.05     1522.26     91.18 o
  -8  12  18     2973.09     3003.40    123.78 o
  -7  12  18      486.36      504.74     67.20 o
  -6  12  18     4999.25     5463.82    162.34 o
  -5  12  18      134.32      114.38     57.84 o
  -4  12  18     4636.54     4732.20    150.83 o
  -3  12  18     1504.79     1486.99    166.18 o
  -2  12  18     1334.48     1250.94     88.43 o
 -12  13  18      288.80      250.63     60.88 o
 -11  13  18     4932.19     4897.81    155.10 o
 -10  13  18      557.29      512.37     66.74 o
  -9  13  18     9665.36    10175.03    327.32 o
  -8  13  18      120.34      288.64     62.94 o
  -7  13  18    12054.49    12058.44    345.26 o
  -6  13  18      142.25      171.32     60.14 o
  -5  13  18    11353.69    11286.29    266.71 o
  -4  13  18      458.72      554.74     71.93 o
 -21   1  19     2307.13     2460.71    206.19 o
 -20   1  19      708.31      797.22    130.47 o
 -19   1  19     6754.71     6581.12    319.91 o
 -18   1  19      497.11      532.76    107.89 o
 -17   1  19    13057.12    13413.31    382.10 o
 -16   1  19      103.33       59.63     42.36 o
 -15   1  19     6573.63     6508.60    167.01 o
 -14   1  19      517.92      471.84     55.47 o
 -13   1  19     4760.78     4793.92    118.68 o
 -12   1  19      757.66      725.00     52.24 o
 -11   1  19     2197.93     2281.76     74.63 o
 -10   1  19    10647.05    10797.20    197.24 o
  -9   1  19     1538.48     1639.67     67.50 o
  -8   1  19     3899.67     3765.56     97.86 o
  -7   1  19     1593.24     1436.91     64.00 o
  -6   1  19     8205.30     8243.24    141.82 o
  -5   1  19      443.40      447.72     39.03 o
  -4   1  19    14856.14    14949.78    226.78 o
  -3   1  19     4470.90     4458.07    101.06 o
  -2   1  19     5243.39     5241.60    111.50 o
  -1   1  19      236.85      249.43     38.91 o
   0   1  19     4004.18     3928.67    104.55 o
   1   1  19      302.16      397.67     60.99 o
   2   1  19     4074.95     4339.35    165.09 o
   3   1  19     1701.72     1582.99     92.35 o
   4   1  19     4798.74     5058.62    179.58 o
 -21   2  19        0.32        6.37     90.14 o
 -20   2  19    10811.88    11429.98    710.70 o
 -19   2  19      247.64      260.26    117.92 o
 -18   2  19     7238.83     7176.61    269.84 o
 -17   2  19     1489.82     1588.16    100.16 o
 -16   2  19    16236.95    16252.22    393.90 o
 -15   2  19     6415.02     6177.28    159.63 o
 -14   2  19    16845.62    17200.14    326.07 o
 -13   2  19     2586.98     2669.67     90.31 o
 -12   2  19    14685.34    14600.09    265.55 o
 -11   2  19     7428.56     7754.97    154.88 o
 -10   2  19    10561.12    10577.51    194.20 o
  -9   2  19     9572.31     9098.54    172.70 o
  -8   2  19     8815.69     8358.21    162.68 o
  -7   2  19    14600.38    14633.75    231.50 o
  -6   2  19     6303.35     6193.55    121.72 o
  -5   2  19    27384.40    26902.41    392.60 o
  -4   2  19     2547.11     2405.96     79.15 o
  -3   2  19    17549.90    17603.88    273.87 o
  -2   2  19     1473.98     1716.75     67.15 o
  -1   2  19    15116.44    14551.43    260.80 o
   0   2  19       11.47      -10.43     40.28 o
   1   2  19    15855.45    16081.26    304.61 o
   2   2  19      662.91      947.99     80.58 o
   3   2  19    10930.83    10690.39    258.86 o
   4   2  19      185.09      123.50     65.92 o
 -21   3  19    13659.87    14744.59    650.14 o
 -20   3  19        0.55       -5.88     95.61 o
 -19   3  19     4372.68     4413.46    247.73 o
 -18   3  19      836.40      874.51     82.39 o
 -17   3  19     5408.96     5269.74    176.51 o
 -16   3  19     2088.77     2168.94    139.90 o
 -15   3  19    16746.92    17427.20    416.75 o
 -14   3  19     1272.76     1137.73     63.42 o
 -13   3  19     4472.92     4448.62    122.61 o
 -12   3  19     3535.92     3523.87    108.39 o
 -11   3  19     4467.79     4328.32    111.36 o
 -10   3  19    16342.45    16269.31    289.42 o
  -9   3  19    12137.05    12117.91    207.22 o
  -8   3  19     6768.09     6372.08    128.11 o
  -7   3  19    12273.61    12155.94    207.87 o
  -6   3  19     8574.79     8689.05    154.76 o
  -5   3  19     3093.84     3145.39     96.98 o
  -4   3  19     8552.30     8642.24    164.27 o
  -3   3  19      240.11      267.01     42.57 o
  -2   3  19    20831.97    20183.57    341.05 o
  -1   3  19       39.54       76.75     42.73 o
   0   3  19    15270.98    15139.65    376.25 o
   1   3  19     1731.17     1711.57     83.76 o
   2   3  19    11008.49    11181.47    264.79 o
[truncated: 66,301 more chars]
